# Supplementary material for: Hepatic SEC16B regulates lipid homeostasis by coordinating VLDL secretion and lipid droplet expansion
Source: J Clin Invest. 2026 Apr 24;136(14):e204602. doi: 10.1172/JCI204602 (PMC13367965; doi:10.1172/JCI204602)
Supplement: Supporting data values [file jci-136-204602-s029.xlsx]

## Sheet: Fig. 1
Fig. 1C			Fig. 1F			Fig. 1G			Fig. 1H
G allele	A allele		Con	Hnf4a KO		Con	Hnf4a KO		Con	HNF4A
0.158504	0.576938		351.778	24.0635		1.44853	0.335304		1.11442	1.3941
0.108635	0.43964		336.544	30.4528		1.30377	0.402154		1.36662	1.47181
0.1376	0.556341		262.335	30.4528		0.965364	0.564563		0.362577	1.699
0.127525	0.445388					0.435671	0.732554		1.04865	1.51065
						0.709253	0.532252		0.461674	1.76805
						1.13741	0.45909		0.826262	0.981641
							0.692238		1.41031	2.54229
							0.483568		1.40948	1.64963
Fig. 1I
	Vector				HNF4A
G allele	0.841541	0.829802	0.900558	0.886677	2.12621	2.49784	2.61472	2.92482
A allele	1.27889	1.25049	1.26991	1.35888	3.77893	3.4247	3.8029	4.28147
Fig. 1J				Fig. 1K
Ad lib	Fasted	Refed		Chow	HFD
1.29994	1.43175	0.428921		5.19107	2.04284
1.19824	1.98391	0.376513		2.28919	5.75069
1.30916	1.92746	0.5115		2.04019	7.63774
0.157906	1.82477	0.457851		2.56303	6.11806
0.782653	1.56806	0.500161		1.71759	5.96745
0.980121		0.646069		1.84433	6.57632
		0.496144			2.80773
Fig. 1M			Fig. 1N			Fig. 1O
Healthy	MASLD		BSA	OA		BSA	OA
13.83	13.32		0.619521	1.85142		0.925348	1.55011
8.883	15.02		0.723002	1.98601		0.907499	1.3915
8.289	11.95		0.727833	1.44778		0.881558	1.39151
8.796	15.63
	19.88
	12.42
	15.89
	21.63
	17.85

## Sheet: Fig. 2
Fig. 2A
	Sec16b+/+										Sec16b-/-
Male	54.5987	51.1624	86.6712	76.744	62.6168	78.653	68.7259				42.3806	25.1989	35.1261	34.3625	39.3261	67.1986	42.7624	50.0169	35.1261
Female	52.4436	42.9373	49.3771	38.9508	58.8834	43.244	33.1244				36.4976	32.2044	31.8977	49.9904	30.6711	29.4445
Fig. 2B
	Sec16b+/+										Sec16b-/-
Male	142.696	147.317	220.755	145.777	144.75	156.048	128.83				110.342	130.37	95.9624	79.0152	136.533	84.1508	104.693	111.369	94.9353
Female	73.8306	90.6032	78.817	77.4571	79.2703	107.376	103.749				54.338	40.2852	47.5383	59.7778	51.6181	46.6317
Fig. 2C
	Sec16b+/+										Sec16b-/-
Male	34.3517	31.1119	41.1013	34.6217	36.5116	34.8917	28.412				23.0123	20.3125	18.9626	13.8329	23.2823	17.6126	17.6126	19.2325	16.8027
Female	21.5834	25.8742	19.9744	19.438	20.7789	27.2151	25.6061				11.661	8.17469	10.5883	17.5608	10.8564	11.9291
Fig. 2D
	Sec16b+/+										Sec16b-/-
Male	0.804266	0.781177	0.986665	1.01206	0.758089	0.61494	0.954341				0.668044	0.330951	0.619558	0.69575	0.416379	1.03053	0.686514	0.892002	0.665735
Female	0.587809	0.664502	0.813095	0.633346	0.820284	0.482357	0.400871				0.678882	0.856234	0.575826	1.24928	0.384094	0.499133
Fig. 2F
	Sec16b+/+										Sec16b-/-
Male	0.04105	0.043513	0.043113	0.040059	0.045522	0.042125	0.039791				0.042697	0.049322	0.044843	0.042689	0.046494	0.03407	0.043405	0.04298	0.040678
Female	0.039306	0.03951	0.042507	0.042679	0.037554	0.036735	0.0397				0.040847	0.041031	0.041688	0.030847	0.045062	0.029652
Fig. 2G
	Sec16b+/+									Sec16b-/-
Male	38.2697	17.4143	23.4494	10.9609	5.83006	16.2994	22.094			13.0432	67.1016	28.3735	45.1195	22.3605	55.5755	45.0211	57.1289	46.5822
Female	21.4645	23.1024	33.013	22.3566	12.0162	19.8126	25.6331			31.5262	63.0359	23.1351	19.3436	25.7186	57.328
Fig. 2H
	Sec16b+/+									Sec16b-/-
Male	0.0261071	0.0145194	0.0183474	0.00874976	0.00423283	0.011172	0.0140999			0.00975451	0.0294441	0.0192605	0.0191109	0.0172555	0.0273381	0.0332235	0.031217	0.0309507
Female	0.0131741	0.0182377	0.0210447	0.0183224	0.00989484	0.014629	0.0160255			0.0228051	0.0296824	0.0236926	0.0132974	0.0165547	0.0263226
Fig. 2I
	Sec16b+/+									Sec16b-/-
Male	1.98009	1.64154	1.60181	3.10199	2.19996	2.3924	1.68329			2.3871	1.68958	2.33921	1.92095	2.2443	2.58916	2.13982	2.33949	2.20261
Female	2.38991	2.54496	1.86844	2.76774	2.17577	2.86167	2.56852			2.61454	1.9942	2.36539	2.04658	1.97424	1.84835
Fig. 2J
	Sec16b+/+									Sec16b-/-
Male	1.3452	1.03983	1.51445	1.66324	1.22994	1.77318	1.66809			2.02461	1.7004	1.80417	2.02207	1.46978	2.26611	2.13575	2.55167	2.13608
Female	0.833118	1.50436	1.59092	1.26475	1.98849	1.64309	1.55898			0.944612	0.781724	1.85719	1.45001	1.46161	1.34262
Fig. 2K
	WT								LKO
Male	71.4481	118.232	96.7895	153.97	119.857	126.355	84.1188	98.0891	57.153	48.056	81.1948	60.4019	81.8446	72.0979	64.6254	49.3556
Female	66.8997	108.486	127.654	83.7939	86.3931	59.1023	110.435	117.907	54.2289	54.8787	60.4019	61.0516	50.0054	33.7609	55.8534
Fig. 2L
	WT								LKO
Male	96.1431	94.4882	92.0058	104.832	118.485	92.4195	113.52	94.9019	67.1817	66.3542	80.835	83.3174	75.8701	68.0092	78.3525	68.4229
Female	72.5602	89.5234	86.6272	78.3525	81.2487	86.6272	82.0761	89.5234	26.2219	43.1851	37.3928	41.1164	53.9422	36.979	45.6675
Fig. 2M
	F/F								LKO
Male	34.9757	35.2434	32.0306	34.9757	37.9208	33.9047	33.9047	31.4951	19.4471	18.9116	23.1953	22.6599	23.1953	22.1244	23.1953	17.8406
Female	23.9986	29.8887	30.1564	28.8178	29.0855	27.2114	26.6759	28.55	8.20218	13.0214	11.415	12.7537	15.1633	10.3441	15.9665
Fig. 2N
	F/F								LKO
Male	1.07988	1.13656	1.11931	1.18585	1.3978	1.12177	1.06509	1.15381	0.956652	1.11931	1.17599	1.02566	0.991155	1.33372	1.25486	0.717596
Female	0.715131	1.19817	1.39287	1.45448	1.3214	1.00348	0.927078	1.14395	1.74776	1.43969	1.14395	1.20557	0.909827	0.934472	1.08234
Fig. 2O				Fig. 2P
	F/F	LKO			F/F	LKO
12	0.515	0		12	0.505	0
13	0.97	0		13	0.715	0
14	1.195	0		14	0.715	0
15	1.08	0		15	0.715	0
16	1.31	0		16	0.93	0
17	2.1	0		17	1.145	0.29
18	4.135	0		18	1.57	0.95
19	9.675	1.855		19	2.21	1.835
20	6.51	1.995		20	2.21	2.715
21	4.25	1.855		21	2.21	3.6
22	2.665	1.29		22	1.78	4.04
23	2.215	2.415		23	1.57	4.04
24	1.195	0		24	0.29	0
25	1.195	0		25	0.29	0
26	1.195	0		26	0.505	0
27	1.195	0		27	0.715	0
28	1.875	0		28	0.715	0
29	1.31	0		29	0.715	0.07
30	1.535	0.59		30	1.145	0.51
31	1.65	0.445		31	1.355	1.17
32	2.1	1.29		32	1.995	2.275
33	2.555	1.715		33	2.635	3.38
34	3.12	2.7		34	3.275	4.04
35	3.345	2.7		35	3.49	4.26
36	2.665	0		36	3.06	0
37	2.555	0		37	2.635	0
38	1.985	0		38	2.42	0
39	1.65	0		39	1.995	0.07
40	1.31	0		40	1.78	0.51
41	1.195	0.87		41	1.57	0.95
42	1.195	0.87		42	1.78	1.39
43	1.195	1.43		43	1.995	2.275
44	1.31	2.275		44	2.85	3.38
45	1.31	1.29		45	4.34	4.925
46	1.42	1.57		46	6.475	6.245
47	1.535	2.7		47	10.1	7.79
48	0.515	0		48	15.86	6.47
49	0.745	0		49	21.19	9.78
50	0.855	0		50	18.845	10.22
51	0.855	0		51	12.02	7.57
52	0.745	0		52	6.26	4.7
53	0.745	0		53	3.06	2.715
54	0.745	0		54	1.78	1.835
55	0.745	0		55	1.145	1.835
56	0.745	0.59		56	0.93	2.055
57	0.855	0		57	0.93	2.055
58	0.855	0		58	0.93	1.835
59	0.855	0		59	0.715	1.17
60	0.515	0		60	0.29	0
61	0.63	0		61	0.29	0
62	0.63	0		62	0.29	0
63	0.63	0		63	0.29	0
64	0.745	0		64	0.29	0
Fig. 2S
F/F								LKO
Male	0.0351165	0.0390824	0.0391382	0.0374699	0.0406829	0.0412698		0.0432915	0.0451039	0.0442913	0.046074	0.0478194	0.0520231	0.0428571
Female	0.0484108	0.0429546	0.0365691	0.0368317	0.0409836	0.0340491	0.0462527	0.0497608	0.0534661	0.0453258	0.0525124	0.0487633	0.0498504	0.0443506	0.0505747	0.0470588	0.0480072	0.0525696	0.047973	0.0495274
Fig. 2T
	F/F								LKO
Male	50.734	82.5715	58.039	53.8934	49.8379	82.0579	54.2444	56.39	118.704	140.204	101.621	87.875	113.037	152.342	99.7187	169.102
Female	90.4607	110.565	141.536	189.014	118.525	102.604	122.609	164.107	185.493	259.682	224.389	205.541	129.64	214.283
Fig. 2U
	F/F								LKO
Male	0.0142351	0.0164339	0.0194593	0.0202506	0.0194851	0.0173575	0.0152914	0.0322556	0.020637	0.0240782	0.020222	0.0183744	0.0175837	0.0203111	0.0240175	0.0242434
Female	0.0200391	0.0226262	0.0207177	0.0235322	0.0281291	0.0256915	0.0240576	0.0273342	0.0266731	0.0268527	0.0238013	0.0279822	0.0305064	0.0215312
Fig. 2V
	F/F								LKO
Male	2.47699	2.76424	2.05701	1.58258	2.153	2.67411	2.95565	2.91991	2.43783	2.98864	2.67742	2.22171	2.83882	2.14068	2.42866	2.88443
Female	2.40911	3.16376	2.08915	1.63452	2.18295	2.63085	2.80556	2.99971	2.13039	1.82354	2.07579	1.25469	2.54693	2.12231
Fig. 2W
	F/F								LKO
Male	1.06092	1.00578	0.429733	0.562396	0.855505	1.24476	0.836261	0.617747	1.50262	1.42499	0.917609	1.04501	0.803208	1.20267	1.05602	1.73459
Female	0.915367	1.32982	1.50849	1.58341	1.01613	1.07946	1.15114	1.43027	1.41679	2.15389	2.04149	1.6446	1.50206	2.25847

## Sheet: Fig. 3
Fig. 3A
	F/F					LKO
0	50.5116	51.1145	47.4974			37.2489	46.2917	42.6746	51.1145	49.3059
1	456.02	457.527	379.157			204.33	213.373	237.487	260.094	190.766
2	924.097	875.869	758.313			327.276	408.66	363.447	363.447	378.518
3	1191.73	1245.98	1178.16			400.486	522.563	454.742	423.093	499.956
4	1793.94	1902.45	1673.37			636.466	793.207	720.865	805.264	660.58
Fig. 3C			Fig. 3D	F/F			LKO
F/F	LKO		0h	2.112	2.15563	2.04816	1.05763	0.75825	0.955556	0.889952	0.64705
79.514	28.482		2h	2.632	2.51425	3.11718	1.76275	1.85963	1.57472	1.19639	1.44735
79.403	27.965		4h	3.8995	3.26875	3.25553	1.09025	0.631125	1.06679	0.502936	0.231687
28.743	38.978
43.825	35.593
80.709	33.216		Fig. 3E
60.595	36.395		Time (h)	F/F					LKO
31.99	36.208		0	0	0	0	0	0	0	0	0	0	0
59.827	42.728		1	63.7366	69.9905	107.155	106.635	119.382	85.3098	80.4184	81.43	148.879	137.064
30.087	36.288		2	197.184	165.854	260.849	297.826	276.253	189.689	180.899	204.483	194.535	217.12
57.498	40.096		3	288.148	251.377	345.861	364.966	329.013	236.554	221.635	311.564	242.659	270.365
46.039	45.702		4	352.523	265.039	440.574	423.701	276.455	286.26	270.894	262.644	274.712	210.514
31.998	44.901
48.308	74.929		Slope	F/F	LKO
29.84	58.883			0.9294	0.7238
64.834	87.091			0.7115	0.683
43.149	39.683			1.12	0.7554
74.147	33.645			1.1057	0.6432
75.744	38.532			0.7625	0.5543
24.369	64.923
58.917	53.453
26.373	52.999
36.289	41.374
75.744	35.586
79.194	70.021
57.878	46.496
48.162	66.971
51.909	86.557		Fig. 3F
83.093	53.378		ApoB-100 in serum			Albumin in serum			ApoB-100 in liver			MTP in liver
66.294	38.532		F/F	LKO		F/F	LKO		F/F	LKO		F/F	LKO
72.578	45.11		2.65949	1.84991		3.14537	2.87087		0.121698	0.178421		0.67843	0.619876
30.588	44.116		1.95739	1.44514		2.7642	4.9441		0.076821	0.135197		0.950763	0.705617
77.472	81.182		2.53635	1.51632		8.10443	2.01867		0.191098	0.190861		0.959547	1.17044
63.514	83.306		2.95279	1.12386		4.0287	3.76823		0.175182	0.151657		0.857078	0.876994
50.032	59.02		4.18652	1.35192		2.39903	2.91913
45.252	55.573
37.851	46.257
52.41	39.759
32.944	46.576		Fig. 3I
87.893	63.118		TG in ER			TG in Golgi
31.943	38.948		F/F	LKO		F/F	LKO
60.793	66		49.0943	94.3709		93.0636	102.862
88.981	24.658		61.8204	66.3053		152.826	155.815
58.242	55.487		57.1998	69.9626		174.29	190.762
33.274	39.244		56.7341	56.308		256.609	353.156
49.321	39.871		67.335	104.698		269.99	490.304
49.084	47.802
49.178	50.018
55.058	40.65
43.825	50.759
60.793	38.564
90.164	53.88
51.882	33.105
94.002	43.296
26.104	87.537
50.558	53.02
59.001	51.419
57.873	42.789
86.081	90.302
41.642
64.884
34.113
91.642
37.9
38.42
42.251
58.249
89.828
27.917
49.351
35.587
28.794
84.792
79.85
85.439
49.899
45.089
85.297
45.015
51.057
47.3
56.122
39.971
33.796
28.548
37.419
80.399
58.908
85.827
91.759
58.651
53.58
59.673
37.112
45.223
58.058
67.213
31.83
32.135
49.317
38.88
57.084
53.228
45.112
52.465
77.817
64.123
38.324
78.299
57.523
46.657
75.881
41.932
78.041
42.788
57.084
54.074
87.801
50.846
99.424
40.063
28.264
34.201
40.197
32.458
56.612
44.358
60.237
71.916
40.502
83.69
60.358
32.529
45.294
72.227
24.172
51.321
44.78
85.98
30.904
96.224
32.377
65.059
49.298
37.661
42.788
63.36
64.487
58.405
99.732
28.869
46.815
24.444
30.904
70.823
93.525
94.369
82.529
37.723
29.593
67.36
44.246
86.776
81.789
78.993
93.549
48.914
32.244
23.109
83.836
59.437
47.993
65.084
88.496
24.021
49.157
28.174
26.841
25.709
57.745
29.992
34.968
43.75
54.567
25.926
44.358
32.366
72.792
27.641

## Sheet: Fig. 4
Fig. 4A			Fig. 4B			Fig. 4C											Fig. 4E			Fig. 4F			Fig. 4H			Fig. 4J			Fig. 4L			Fig. 4N
shCON	shSEC16B		F/F	LKO		Cell lysate	Vector				SAR1A						ShCON	ShSEC16B		ShCON	ShSEC16B		shCON	shSEC16B		shCON	shSEC16B		shCON	shSEC16B		shCON	shSEC16B
0.741237	2.04432		0.727139	3.68854		shCON	0.106462	0.175465	0.231477	0.492165	0.500234	0.827358	0.691485	0.662653			0.884	0.879		0.776	0.867		0.96	0.942		0.824	0.647		1.70305	1.21551		0.426	0.392
1.96449	1.1826		0.521808	3.83163		shSEC16B	0.695197	0.487504	0.537149	0.627617	0.478608	0.47585	0.317458	0.186673			0.85	0.826		0.815	0.816		0.945	0.95		0.775	0.815		2.57053	1.44669		0.334	0.437
2.06304	0.242814		1.21449	4.89821													0.865	0.843		0.8	0.783		0.93	0.913		0.734	0.785		2.22462	0.8907		0.298	0.3
0.595647	0.84518		1.58279	1.39269		Medium	Vector				SAR1A						0.85	0.774		0.731	0.736		0.93	0.906		0.751	0.585					0.276	0.626
2.48723	2.0403		0.479325	0.965777		shCON	0.184916	0.259907	0.159172	0.205296	0.497372	0.436942	0.29744	0.676898			0.861	0.858		0.831	0.804		0.909	0.936		0.716	0.799					0.22	0.471
1.91263	1.75145		0.498875	4.75365		shSEC16B	0.0935388	0.0859429	0.108517	0.083356	0.057995	0.0183422	0.064474	0.039803			0.884	0.819		0.833	0.789		0.945	0.889		0.858	0.75					0.493	0.53
1.11794	2.08042		1.01042	1.83944													0.844	0.815		0.807	0.707		0.886	0.944		0.69	0.776					0.551	0.302
0.596877	5.76098		0.431109	0.573217													0.812	0.882		0.73	0.836		0.919	0.95		0.755	0.688					0.423	0.438
2.15914	4.29736		0.668591	1.48506													0.881	0.833		0.837	0.747		0.913	0.929		0.695	0.718					0.213	0.575
1.63612	2.83586		0.262254	0.74368													0.785	0.745		0.752	0.691		0.921	0.92		0.784	0.678					0.309	0.383
0.284079	0.863418		0.813024	0.323522													0.889	0.911		0.849	0.87		0.941	0.908		0.723	0.714					0.407	0.437
0.318694	4.42871		0.184544	0.507156													0.838	0.889		0.768	0.833		0.929	0.915		0.771	0.683					0.254	0.521
0.241262	1.43326		0.537515	1.44233													0.762	0.812		0.692	0.742		0.941	0.908		0.825	0.629					0.445	0.624
0.612229	2.42717		1.9568	6.35018													0.824	0.856		0.746	0.802		0.938	0.953		0.726	0.728					0.325	0.553
1.04733	2.18351		1.32141	7.83245													0.889	0.868		0.791	0.82		0.943	0.934		0.764	0.694					0.419	0.428
0.472315	1.88377		0.767648	1.72304													0.847	0.833		0.785	0.77		0.922	0.935		0.756	0.721					0.232	0.441
0.578537	4.62384		0.855971	2.84848													0.839	0.781		0.806	0.773		0.925	0.945		0.78	0.767					0.215	0.4
0.881638	0.734133		1.06314	4.6535													0.842	0.784		0.834	0.711		0.926	0.95		0.747	0.645					0.38	0.435
0.851956	3.50645		1.01632	3.05053													0.811	0.845		0.735	0.708		0.923	0.937		0.782	0.687					0.239	0.796
0.427527	1.62752		1.8163	2.49484													0.788	0.818		0.753	0.813		0.936	0.897		0.777	0.678					0.459	0.466
1.04029	3.04088		2.81645	3.03073																			0.913	0.947		0.737	0.752						0.357
0.528557	1.06586		2.69399	4.83408																			0.959	0.945		0.761	0.762						0.624
0.466438	3.44807		0.543453	4.76748																			0.923	0.945		0.765	0.763						0.43
1.17732	5.518		1.00905	0.595139																			0.956	0.922		0.822	0.746
1.03812	4.18841		0.44719	0.710088																			0.932	0.944		0.762	0.652
0.615373	2.33897		1.07438	0.843531																			0.922	0.925		0.78	0.71
0.550959	1.76876		1.15086																				0.922	0.92		0.722	0.682
0.348597	1.5832		1.06588																				0.926	0.946		0.768	0.722
0.394433	2.64447		0.929246																				0.949	0.949		0.705	0.757
0.276942	3.95299		0.431788																				0.929	0.942		0.744	0.712
0.226388	3.73301		1.51335																				0.94	0.902		0.778	0.72
1.04345	1.97149		0.594879																				0.907	0.896		0.786	0.72
1.77984	4.70221																						0.912	0.896		0.727	0.682
0.770294	2.86466																						0.918	0.944		0.716	0.674
0.318213	1.81882																						0.91	0.953		0.878	0.677
0.555456	0.9589																						0.934	0.947		0.781	0.707
1.609	0.864872																						0.954	0.929		0.701	0.679
0.540672	0.564475																						0.911	0.911		0.722	0.706
1.48506	1.92629																						0.95	0.938		0.731	0.683
0.795818	2.14189																						0.926	0.951		0.721	0.727
0.757766	1.91291																						0.915	0.943		0.714	0.696
0.15445	3.15096																						0.938	0.941		0.727	0.647
0.895613	1.62274																						0.911	0.935		0.759	0.593
1.11634	0.943387																						0.931	0.937		0.769	0.689
1.0373	1.72908																						0.927	0.934		0.758	0.654
0.547944	7.0863																						0.951	0.932		0.727	0.622
1.48447	8.2234																						0.954	0.941			0.682
2.31659	1.66436																						0.943	0.947			0.744
1.0276	3.62004																						0.925	0.945			0.795
0.850101	6.27925																						0.939	0.957			0.774
0.995433	1.18723																						0.929	0.908			0.757
2.52489	2.49394																							0.915			0.681
1.27989	2.04092																							0.938			0.742
2.02166	1.30981																							0.931			0.625
1.08938	2.74192																										0.622
0.836817	1.51042																										0.723
0.335413	1.30404																										0.678
0.731215	1.20462
2.13539	4.70648
1.25084	3.41999
0.739555	1.03543
0.60281	0.974452
1.02553	0.419857
1.71708
0.659721
0.413209
1.7853
1.52618
1.14272
0.958357
0.463105
1.0262

## Sheet: Fig. 5
Fig. 5C and 5E			Fig. 5D			Fig. 5H and 5I			Fig. 5K and 5L			Fig. 5N and 5O
F/F	LKO		F/F	LKO		F/F	LKO		WT	Sec16b Tg		shCON	shSEC16B
1.585	1.34		13.2353	6.6474		25.743	4.229		0.487	5.581		0.91	0.628
1.13	1.901		30.1775	4.70852		25.631	2.016		1.351	3.517		1.287	1.463
1.861	1.504		45.0451	23.3766		3.992	3.492		0.875	3.499		1.5	0.451
2.33	1.017		12.1827	13.0435		2.893	1.312		0.67	1.481		2.502	0.451
1.655	1.24		31.7919	22.8723		2.472	1.265		1.235	1.048		0.707	0.537
0.464	1.368		36.3636	7.15991		3	4.825		0.981	1.233		0.976	0.419
0.983	1.402		47.8873	16.1473		1.699	1.706		0.715	3.588		0.838	0.576
1.582	1.297		47.7273	16.4835		16.613	3.121		1.027	2.671		1.132	0.225
1.335	0.775		15.8228	7.60234		2.839	0.933		1.131	2.794		1.287	0.442
1.398	2.03		50.7936	19.7248		0.921	1.025		0.721	0.616		1.52	0.25
1.037	1.518		62.9032	5.31646		1.748	0.618		1.233	1.565		1.5	0.4
2.079	2.153		24.7126	0.180832		0.893	1.236		0.898	1.894		1.185	0.258
1.783	1.787		20.339	0.351494		2.135	2.51		0.976	1.743		0.884	0.442
1.997	1.368		52.459	6.53266		1.143	1.157		1.388	2.764		1.457	0.062
1.357	0.96		40	0.498339		2.517	0.495		0.873	3.054		0.53	0.419
1.058	1.248		50.7042	0.977995		3.361	0.683		1.461	4.23		1.03	0.419
1.489	1.01		24.7706	15.674		6.644	9.092		0.847	1.949		1.425	0.504
1.879	0.832		41.8605	26.3333		2.286	1.288		0.748	1.233		1.152	0.364
1.456	1.037		57.4468	19.661		10.408	1.023		0.981	1.162		1.328	0.53
2.366	2.066		49.1228	11.2637		2.802	0.602		0.947	2.884		0.976	0.258
1.902	1.437		22.973	17.0909		2.06	1.253		0.997	5.52		0.952	0.576
1.608	0.643		51.8072	7.94824		1.333	0.767		1.747	1.838		0.729	0.455
1.153	0.857		41.0714	21.7523		1.381	0.842		1.148	1.605		0.729	0.279
1.026	2.499		58.5366	15.3392		1.149	0.458		1.013	1.743		0.875	0.576
1.879	1.983		23.4177			1.084	0.711		1.545	1.027		0.812	0.5
1.723	2.162		35.1852			13.363	0.843		1.195	1.048		0.628	0.76
0.677	2.524		66.6667			8.024	1.181		1.356	1.496		0.76	0.5
0.56	0.597		39.6226			2.183	0.919		1.237	1.644		0.85	0.625
0.772	0.761		58.8235			1.778	3.845		1.424	0.616		0.664	0.534
1.616	1.127		33.8462			2.914	0.673		1.269	0.581		0.75	0.504
1.366	0.672		38.3838			2.286	0.724		0.77	3.129		0.643	0.364
1.203	1.845		42.7273			2.251	1.104		1.099	2.213		1.126	0.4
0.62	2.099		47.3684			2.98	1.265		1.195	2.854		0.773	0.515
1.582	1.631		4.02299			1.293	0.724		0.758	2.405		1.438	0.504
1.764	1.212		19.6262			0.732	2.943		1.237	3.033		0.312	0.319
1.196	1.997		4.21053			1.078	2.641		1.023	1.496		0.576	0.488
0.825	0.62		10.7143			4.242	0.964		1.083	1.565		2.015	0.504
1.015	0.664		12.9412			12.233	0.891		0.836	2.741		1.7	0.576
1.608	0.723		20.7207			2.878	0.541		0.621	1.938		0.729	1.06
1.673	0.464		23.2877			2.183	0.781		0.884	1.767		1.287	0.476
1.668	1.051		8.60215			1.376	1.025		0.689	2.92		0.559	0.643
1.573	1.614					1.333	1.28		0.529	1.938		0.976	1.65
1.141	0.606					2.06	5.548		0.699	3.86		0.976	0.952
1.651	0.464					0.511	2.509		0.485	4.765		0.729	1.091
2.631	0.715					2.606	1.634		1.344	2.741		1.414	0.336
1.657	0.416					0.646	1.253		0.887	2.222		0.91	0.476
2.159	0.989					1.616	1.15		1.356	2.574		0.79	0.923
0.952	0.664					1.371	1.06		0.997	2.963		1.274	0.707
1.857	0.49					0.695	0.949		0.799	1.106		1.25	0.731
1.879	0.56					1.39	0.949		0.926	4.725		1.152	0.375
1.347	0.775					0.87	0.767		1.388	4.809		1.999	0.504
1.11	0.989					0.976	1.459		1.428	2.023		1.59	0.442
1.015	1.518					0.976	1.22		1.254	2.405		0.559	0.419
1.212	1.371					2.609	1.066		1.059	2.269		0.8	0.619
0.857	3.243					20.985	1.363		0.715	1.938		0.8	0.451
2.211	1.24					4.698	0.356		1.511	1.656		1.287	0.79
1.967	1.172					4.698	3.239		1.14	1.86		2.034	0.419
1.643	0.907					3.962	3.741		1.182	2.222		0.729	0.619
1.555	0.928					3.297	0.956		0.828	2.963		0.707	0.375
1.17	1.026					3.297	5.42		0.691	2.065		0.838	0.877
0.718	1.371					1.807	1.843		1.841	2.482		2.576	0.279
0.775	1.512					1.126	1.375		1.565	2.297		0.884	0.364
0.983	2.676					0.976	0.595		0.77	1.605		0.625	0.364
0.744	1.092					0.723	0.905		1.154	2.145		1.457	0.4
2.242	0.718					0.808	0.408		0.93	1.656		1.629	0.38
1.614	0.793					1.022	0.602		1.524	1.656		0.8	0.566
1.225	1.335					0.615	2.066		1.431	2.794		1.767	0.593
2.983	1.555					0.571	1.859		1.182	3.388		1.125	0.504
2.079	0.715					0.824	3.555		1.032	3.248		1.007	0.198
2.506	0.797					0.893	6.638		1.299	3.444		0.76	1.069
1.17	0.361					0.666	2.557		0.699	2.671		0.884	0.76
0.883	0.781					0.983	2.215		0.879	2.269		0.91	0.451
2.631	1.747					0.695	1.391		1.287	2.095		0.79	0.4
2.354	1.308					1.165	5.527		1.527	2.465		1.007	0.375
1.307	0.909					0.921	4.697		1.817	1.767		0.884	0.763
1.095	1.73					0.695	1.58		0.65	2.034		0.838	0.537
1.127	1.747					0.615	4.76		0.872	5.357		0.353	0.504
1.141	0.851					0.808	5.321		1.241	3.401		1.03	1.132
1.699	0.744					0.361	5.573		0.969	3.64		2.034	0.353
2.059	1.355					0.824	1.944		0.828	2.574		1.274	0.4
0.376	0.751					1.303	1.476		0.616	1.938		0.838	0.652
0.693	1.184					0.921	1.918		0.828	1.656		0.901	0.628
1.368	1.308					1.376	1.859		1.233	3.344		0.976	0.319
1.167	1.249					0.914	0.556		0.947	1.949		0.875	0.312
0.851	0.64					1.741	1.697		1.37	1.299		1.858	0.566
0.883	0.303					0.571	0.783		1.027	1.938		0.8	0.437
1.69	0.883					1.744	0.453		0.822	2.324		0.729	0.451
1.647	0.844					1.054	0.835		0.741	1.496		0.707	0.455
1.942	0.656					1.054	0.905		1.111	1.755		0.8	0.364
1.135	1.968					1.177	0.766		0.969	1.644		1.305	0.534
1.426	0.718					0.921	0.923		0.924	5.424		0.729	0.566
1.335	0.751					4.47	0.83		1.135	2.574		0.79	0.625
1.357	1.015					2.101	0.423		1.111	2.702		0.673	0.593
0.958	2.498					1.554	1.133		2.055	3.952		0.895	0.652
1.845	1.724					0.571	0.423		0.977	3.287		0.699	0.375
1.657	2.08					1.278	0.724		0.909	4.809		0.752	0.353
1.328	1.387					2.4	0.976		1.032	2.508		0.664	0.534
1.489	0.928					2.314	0.593		1.182	3.313		0.752	0.419
1.378	0.95					1.035	0.513		1.162	4.538		0.712	0.419
1.467	2.617					1.333	1.107		1.6	5.197		1.093	0.488
1.594	1.959					2.286	0.874		1.3	3.444		0.442	0.442
3.135	1.766					5.034	1.088		0.926	2.297		1.207	0.488
1.69	0.928					2.219	1.486		0.947	2.222		0.537	0.451
1.387	1.496					1.395	0.196		0.67	6.272		0.97	0.395
1.447	0.832					0.732	0.663		1.059	3.788		0.929	0.834
1.236	0.643					0.97	0.59		0.77	2.794		0.5	1.025
1.631	1.489					1.165	0.663		1.242	3.635		0.488	0.566
1.49	1.143					1.029	0.667		1.023	3.082		0.4	0.395
1.431	1.24					1.832	0.917		1.137	3.838		0.978	0.375
2.11	0.825					2.107	0.842		1.25	2.905		0.699	0.773
1.807	0.907					1.49	0.874		1.36	2.396		0.699	0.312
1.621	1.533					1.126	0.874		0.873	2.222		0.336	0.504
1.371	0.958					0.646	0.501		1.131	3.196		0.312	0.395
1.81	1.674					4.502	0.849		1.098	2.474		0.929	0.198
1.203	0.64					3.237	0.485		1.269	3.129		0.504	0.319
2.329	1.47					6.385	2.045		1.09	7.991		0.673	0.319
1.496	1.727					2.578	1.375		1.154	8.582		0.69	0.4
1.427	1.766					15.538	1.795		1.527	3.547		0.75	0.593
0.98	0.677					5.391	1.182		0.828	3.547		1.185	0.504
1.674	0.808					3.161	1.28		1.079	2.222		0.676	0.312
1.674	2.403					1.966	1.624		1.233	3.129		1.062	0.488
1.307	0.96					2.06	2.337		1.059	1.849		1.009	0.576
1.312	1.515					1.714	3.044		1.088	1.838		0.442	0.815
0.958	1.17					0.921	1.511		1.545	3.189		0.643	0.731
1.835	1.335					1.785	1.039		0.988	2.508		0.375	0.652
1.559	1.888					1.624	1.147		1.048	2.794		0.69	0.8
2.199	0.723					2.748	0.524		0.735	2.499		0.442	0.364
1.116	0.751					1.054	0.735		0.627	2.631		0.699	0.353
1.355	0.797					14.194	1.212		1.402	2.756		0.773	0.38
1.071	0.62					2.467	1.118		1.225	6.529		1.167	0.375
0.967	0.361					2.726	0.663		1.479	5.84		1.034	0.5
1.368	0.588					1.303	0.994		1.348	2.054		0.589	0.312
1.153	0.664					1.807	1.712		1.446	2.991		0.783	0.38
1.34	0.475					1.262	1.033		1.746	3.401		0.589	0.515
0.909	0.303					0.732	1.211		2.177	1.438		0.593	0.815
2.733	1.091					0.571	1.133		1.738	1.656		1.079	0.395
2.617	1.121					2.101	1.476		1.985	2.095		0.589	0.628
1.894	0.432					0.808	4.62		1.453	2.599		0.451	0.76
2.374	0.967					1.022	3.443		1.356	2.599		0.504	0.589
1.573	1.766					1.956	5.463		0.823	1.453		0.562	0.884
1.522	1.012					0.921	4.655		0.997	2.342		0.537	0.589
0.713	1.308					0.976	6.483		1.596	2.679		0.455	0.956
1.739	1.94					1.843	4.704		1.148	3.698		0.451	0.566
1.012	1.344					2.156	0.857		1.059	2.034		1.417	0.476
0.631	1.051					1.846	1.362		1.128	2.756		0.699	0.643
0.538	0.909					1.464	1.084		1.126	2.297		1.417	0.752
2.1	1.431					1.843	0.615		1.453	2.876		1.24	0.85
0.479	1.095					0.87	1.459		1.605	3.189		0.97	0.593
3.113	1.24					0.583	0.801		1.493	1.755		0.515	0.515
1.523	0.597					3.237	1.451		1.234	1.767		0.628	0.87
1.975	1.328					3.251	1.193		1.482	1.838		0.5	1.04
0.772	0.98					14.956	1.636		1.383	1.938		0.712	0.38
0.64	1.248					3.787	2.846		1.259	1.027		1.459	1.093
2.639	0.597					6.113	2.685		0.909	2.145		0.619	0.312
1.368	2.427					4.267	1.398		1.833	2.671		1.417	0.939
1.6	1.735					3.409	1.885		1.388	3.493		1.318	1.126
2.913	0.511					1.257	1.552		1.453	1.743		0.91	0.75
1.865	2.341					1.774	1.052		0.616	3.136		0.988	0.576
0.907	1.285					1.616	0.762		0.67	2.342		0.699	0.375
1.605	1.428					2.802	1.049		0.873	2.065		0.755	1.062
1.961	1.895					1.774	1.098		1.403	3.209		1.007	0.699
1.522	1.116					8.495	0.768		1.453	6.342		1.047	0.664
1.105	1.6					2.195	0.727		1.285	4.685		1.288	0.884
1.735	0.42					0.732	0.615		0.786	4.689		1.414	0.559
1.902	0.548					2.174	1.041		0.947	1.453		0.834	0.364
1.26	1.13					2.06	1.118		1.027	1.565		0.838	0.336
1.934	0.928					2.07	0.513		1.339	2.095		0.939	0.451
0.715	0.297					2.568	0.301		0.726	2.482		0.589	0.5
0.656	2.018					14.842	0.497		0.969	2.145		0.69	0.455
1.427	0.346					3.731	1.628		1.271	2.023		0.619	0.364
2.444	0.464					2.025	1.186		1.517	3.401		2.404	0.559
1.701	1.076					1.231	0.843		1.431	3.821		1.397	0.442
0.664	1.755					3.297	0.838		1.315	3.248		0.8	0.395
2.093	1.053					1.39	1.109		1.148	1.496		1.237	0.353
0.883	0.891					0.646	0.949		1.148	6.372		1.505	0.504
2.307	1.297					0.824	0.343		1.37	3.129		0.5	0.364
1.172	0.98					0.832	1.566		1.817	4.397		0.637	0.643
2.179	1.391					0.921	1.544		0.828	3.209		0.451	0.4
1.225	0.677					1.86	0.857		1.162	1.938		0.559	0.419
1.058	0.643					1.165	0.787		1.471	3.25		1.132	0.593
2.277	0.781					0.87	0.545		0.947	2.003		1.007	0.534
1.902	0.664					0.723	0.408		0.969	1.233		0.515	0.755
0.899	1.212					0.976	0.807		1.058	1.454		0.75	0.566
2.518	1.898					2.745	0.87		1.299	2.778		0.5	0.731
1.766	1.09					0.457	0.61		1.027	1.454		1.328	0.375
1.723	1.763					4.457	0.686		1.254	2.206		0.625	0.442
0.84	0.581					11.653	0.75		0.828	0.937		1.749	0.652
1.845	1.914					2.675	0.766		0.726	2.928		0.8	0.5
3.002	0.548					1.946	0.571		0.581	1.525		1.25	0.476
1.225	0.965					5.073	0.663		1.072	1.667		0.559	0.504
0.922	1.191					7.823	1.267		0.553	2.009		1.749	0.91
2.612	1.548					8.571	0.771		0.847	1.462		1.94	0.875
1.664	1.652					5.601	0.724		1.148	1.454		0.375	0.515
1.845	1.244					1.916	1.317		1.339	1.09		0.637	0.877
0.793	0.579					1.525	0.879		0.822	3.749		1.03	1.009
0.751	1.147					4.459	1.099		0.969	2.179		0.673	1.118
1.24	0.545					5.953	0.648		0.93	2.291		0.75	0.838
1.496	0.796					2.314	0.426		0.822	1.079		0.901	0.834
1.071	0.313					1.778	0.434		1.019	3.952		1.132	0.773
0.751	0.957					1.636	0.835		1.453	3.86		1	0.437
1.308	0.456					0.976	0.835		0.485	2.862		0.884	0.442
1.127	1.373					3.138	0.919		0.812	2.942		0.884	0.643
1.975	0.638					10.535	0.762		1.391	3.499		1.152	0.534
1.312	0.577					4.38	1.47		1.09	2.679		0.952	0.455
1.631	1.044					4.27	0.835		0.898	2.054		0.976	0.815
2.69	0.676					2.762	0.606		0.65	3.248		0.901	1.573
1.993	0.692					1.554	0.855		0.987	3.109		1.352	0.687
2.735	0.494					2.411	0.727		0.842	2.054		0.884	0.504
2.615	1.348					2.891	0.857		1.126	3.054		0.707	0.637
2.447	1.551					1.946	1.132		0.699	2.963		1.179	0.566
1.6	1.045					0.983	0.964		0.847	2.615		0.976	0.619
2.02	2.214					1.446	0.804		0.536	3.344		1.858	0.279
3.444	1.124					1.078	0.423		1.017	0.847		0.875	0.451
2.11	1.219					4.215	1.356		0.581	0.872		1.03	0.812
3.445	1.815					0.767	0.618		0.873	2.465		1.629	0.593
1.417	1.026					1.054	0.618		0.586	3.788		0.8	0.91
0.695	1.136					4.926	1.133		0.726	2.631		0.76	0.5
1.682	0.627					1.604	0.598		0.847	4.319		1.25	0.515
1.527	0.574					1.503	0.618		1.235	4.235		0.952	0.875
1.668	1.179					0.666	1.688		0.689	5.551		1.287	0.75
2.242	1.183					2.025	0.842		1.287	2.764		0.901	0.75
1.997	0.578					3.109	0.423		0.944	2.764		1.754	1.03
1.518	0.495					1.215	0.891		1.251	1.894		1.007	0.884
1.071	1.779					2.609	0.618		0.439	2.26		0.515	0.395
0.799	2.161					1.126	0.671		0.459	3.499		1.231	0.76
1.533	0.814					10.977	0.736		0.685	2.023		1.397	0.625
1.095	1.816					2.454	0.423		0.77	1.565		0.75	0.76
1.092	0.847					0.695	0.317		1.04	1.25		0.625	0.729
1.467	1.597					0.921	3.799		1.059	1.949		0.884	0.559
1.651	0.951					1.538	3.723		1.092	2.184		0.625	0.875
1.012	1.516					1.525	1.616		1.126	2.541		0.625	0.451
3.008	1.995					0.767	3.909		0.459	4.235		0.5	0.729
1.172	1.501					1.807	8.71		0.782	2.065		0.673	0.884
1.724	0.597					1.604	1.486		1.059	1.315		0.625	0.395
1.791	1.978					0.571	0.808		0.919	3.749		1.007	0.884
2.555	0.639					0.893	1.718		0.599	1.938		0.75	0.53
2.02	1.546					2.356	1.376		1.348	2.034		0.76	0.952
1.608	0.853					2.101	1.943		1.058	4.999		1.94	1.075
1.905	2.194					2.356	1.177		0.748	3.968		0.901	0.637
1.438	1.818					2.991	1.143		0.514	4.948		1.328	0.75
1.49	0.987					1.554	6.404		0.777	4.506		1.274	0.707
0.535	1.812					0.87	1.395		0.721	2.054		1.425	0.515
1.426	0.997					1.744	2.424		0.897	3.143		1.075	0.875
0.899	0.957					0.723	1.744		0.599	2.065		0.8	0.625
1.545	1.145					0.686	2.156		0.855	2.054		1.256	0.451
1.467	1.79					0.583	3.22		0.726	1.605		1.776	0.76
1.961	0.958					1.231	1.231		0.96	2.465		1.068	0.53
1.68	2.119					0.832	1.744		0.616	2.631		0.8	0.451
2.538	1.157					6.361	2.857		0.77	1.894		1	0.76
1.631	1.702					2.556	4.916		0.879	2.942		0.884	0.901
1.639	0.746					2.219	3.006		1.309	1.198		0.75	0.395
2.913	1.474					1.774	2.631		0.668	1.481		0.875	0.625
1.811	1.076					2.277	3.175		0.926	1.431		0.559	0.25
1.983	1.421					1.078	2.991		0.802	0.947		0.625	0.901
0.93	1.147					12.419	3.731		0.699	0.802		1.125	1.075
1.724	0.86					1.874	1.664		0.73	0.822		1.274	0.559
1.652	0.932					3.436	2.556		0.786	1.106		0.875	0.451
1.949	0.715					0.824	2.174		1.237	2.342		0.729	0.5
0.715	0.862					1.687	1.257		1.287	2.213		0.79	0.395
0.905	0.715					0.832	3.528		0.748	1.315		0.79	0.76
2.233	1.877					2.823	4.754		0.947	1.605		0.901	0.559
0.775	0.458					2.098	2.424		1.148	3.248		0.729	0.673
0.432	1.558					1.624	2.107		0.884	2.465		0.625	0.625
0.891	1.286					1.215	3.249		0.975	2.884		1.007	0.395
0.989	1.074					1.293	2.356		0.782	2.794		0.91	0.91
2.35	2.581					1.303	2.057		0.689	2.405		0.91	0.559
2.365	1.13					2.443	1.807		0.887	1.453		0.91	0.25
1.541	0.647					0.511	2.538		0.91	2.145		0.838	0.451
3.741	0.371					1.054	3.077		0.714	1.453		1.387	0.707
2.079	0.965					1.149	3.269		0.586	2.023		1.149	0.559
0.735	1.391					5.045	3.077		0.926	1.453		1.149	0.5
2.153	1.589					1.215	1.525		0.726	4.849		1.228	0.559
2.147	0.728					2.568	1.414		1.083	3.313		0.442	0.279
2.051	0.433					4.567	1.953		0.797	4.883		0.676	0.5
2.439	1.071					1.278	2.454		0.465	3.033		0.795	0.395
1.121	1.442					8.847	8.437		0.574	4.594		0.69	0.395
2.436	1.203					2.509	1.885		0.616	5.915		0.752	0.559
2.935	1.632					1.236	2.79		0.474	6.839		0.625	0.515
0.893	1.082					1.215	1.778		0.625	5.302		0.593	0.515
1.412	1.175					1.022	3.833		0.842	2.679		0.476	0.5
1.371	0.912					1.699	1.943		0.699	6.329		0.884	0.5
0.891	0.699					1.126	2.606		0.988	5.377		0.731	0.5
2.258	0.76					1.303	4.438		0.465	2.794		0.625	0.5
2.837	1.063					1.49	3.771		0.764	2.574		0.643	0.451
3.559	0.603					1.554	4.352		1.14	1.894		0.576	0.729
1.431	0.677					1.554	3.589		0.802	3.749		0.353	0.5
0.939	1.178					2.297	3.784		0.627	4.506		0.877	0.559
0.479	0.802					0.695	2.609		0.621	2.065		0.815	0.625
0.664	0.387					0.921	4.191		0.873	4.617		0.562	0.625
3.311	0.535					1.303	1.832		0.887	2.115		1.41	0.395
4.568	0.582					0.361	0.686		0.714	2.679		0.559	0.625
1.071	0.433					1.395	1.054		0.714	2.574		0.625	0.451
2.824	1.489					1.939	1.395		1.613	2.222		0.978	0.5
2.482	1.522					1.165	2.286		0.897	3.444		0.901	0.515
1.894	1.752					1.262	2.035		0.861	2.474		0.812	0.53
1.438	0.598					1.554	3.375		1.181	3.344		0.901	0.637
1.727	0.702					0.921	1.807		1.083	1.938		0.537	0.673
2.425	2.184					1.432	4.302		0.855	3.143		0.972	0.79
3.81	1.767					1.215	1.376		1.242	4.743		0.87	0.637
1.727	1.409					2.168	0.983		1.054	3.248		0.75	0.25
2.062	1.178					1.464	0.921		1.186	1.855		0.815	0.75
1.634	0.545					1.744	0.571		0.804	2.067		1.002	0.952
1.604	0.588					2.156	1.293		0.782	2.756		0.939	0.79
2.398	0.717					2.022	1.054		0.884	1.667		0.956	0.637
2.377	0.574					1.126	1.588		0.764	2.508		0.576	0.8
1.26	0.683					0.921	1.636		1.059	1.723		0.822	0.5
1.135	0.796					1.486	0.767		0.726	1.122		0.97	0.279
1.037	1.769					1.49	1.376		0.277	1.518		0.559	0.53
2.152	1.338					2.668	2.356		0.836	3.52		0.566	0.637
0.808	0.647					1.395	5.386		1.012	2.291		0.884	0.53
1.546	0.435					3.459	2.286		1.058	1.387		0.53	0.838
2.159	0.271					1.616	1.687		0.599	1.695		0.838	0.375
0.851	0.818					1.664	0.921		0.581	2.702		0.451	0.637
0.98	0.77					1.843	3.249		0.73	2.884		0.664	0.559
2.472	0.725					0.983	8.268		1.083	2.405		0.619	0.75
1.412	0.778					0.914	1.636		0.847	2.222		0.589	0.395
1.818	0.688					4.129	2.556		0.96	1.949		0.534	0.177
2.16	0.387					1.943	0.832		0.599	2.884		0.53	0.395
1.28	1.061					1.718	1.029		0.474	5.282		0.576	0.451
1.782	0.535					11.932	3.332		0.414	3.499		1.002	0.279
0.989	0.574					3.652	2.356		1.029	4.685		0.455	1.03
1.913	0.386					2.43	3.68		0.616	3.209		0.319	0.625
0.834	0.677					3.521	1.648		0.797	1.694		1.017	0.729
2.555	1.477					1.503	2.107		0.668	1.767		0.815	0.8
2.572	0.858					3.438	2.509		1.098	1.605		1.132	0.279
1.71	1.439					5.429	5.743		0.536	1.315		1.629	0.451
3.018	0.545					3.377	3.398		0.699	1.644		0.956	1.231
1.172	0.378					1.054	3.928		0.586	0.847		0.956	0.637
4.321	1.704					5.021	2.269		0.546	1.162		0.884	0.901
4.133	1.124					9.644	1.943		0.401	1.453		1.025	0.884
1.573	1.791					7.134	1.996		0.823	6.626		0.783	0.559
3.344	0.858					1.874	0.471		0.65	4.262		1.189	0.8
2.462	0.819					3.784	1.126		1.099	3.597		2.96	0.673
1.766	0.579					1.231	1.303		0.926	2.222		1.152	0.673
1.308	0.692					1.966	0.914		0.574	2.357		0.476	0.884
1.732	0.589					1.236	0.485		0.823	1.931		0.687	1.346
2.913	1.132					0.914	0.732		0.536	2.222		0.815	0.625
0.781	0.525					3.436	0.695		0.567	1.421		0.537	0.91
2.028	0.665					2.101	0.921		0.586	3.265		0.628	0.707
2.034	0.506					3.476	1.376		0.836	3.12		0.5	0.395
1.954	0.352					1.636	6.425		0.782	1.316		1.228	0.729
1.69	0.691					1.165	0.666		0.777	0.898		1.667	0.976
2.395	2.025					2.086	0.615		0.618	1.454		0.476	0.625
3.067	0.651					2.3	0.511		0.786	1.757		0.625	0.515
1.051	0.651					1.333	0.666		0.567	1.325		0.559	0.838
2.66	0.574					0.808	6.176		1.08	1.421		0.643	0.515
1.94	0.772					1.714	1.432		0.715	1.271		0.699	1.068
2.684	1.01					0.893	0.87		1.083	1.173		0.364	0.637
1.985	1.578					0.97	0.471		0.721	1.421		0.364	0.559
1.946	0.857					1.278	0.723		0.644	1.387		0.476	0.559
2.028	0.891					0.983	0.832		1.171	1.421		0.566	0.8
2.028	1.022					4.926	5.487		0.898	1.462		1.047	0.451
2.028	1.594					5.075	6.239		0.485	1.271		1.681	0.515
2.028	1.621					2.269	4.482		0.699	1.973		1.457	0.515
1.663	1.542					6.494	3.017		0.735	1.973		1.152	0.353
2.481	0.751					6.161	0.571		0.83	2.397		1.505	0.395
1.092	0.479					7.872	0.723		0.965	2.19		1.352	0.515
3.329	0.49					5.04	2.606		0.987	2.412		1.38	0.637
1.486	0.715					3.799	3.659		0.741	2.003		0.901	0.451
3.018	1.063					3.237	3.332		0.91	1.233		0.5	0.729
0.772	0.725					1.846	1.874		0.897	3.636		0.875	0.515
0.133	1.084					5.075	1.022		0.93	3.73		0.976	0.515
0.751	1.012					2.311	0.361		0.67	3.514		1.231	0.625
0.891	2.386					1.303	0.485		0.812	3.393		0.884	0.515
5.287	1.467					11.033	2.525		0.898	1.855		0.91	0.353
6.066	0.612					10.736	0.808		0.96	0.872		1.152	0.559
4.453	1.845					16.97	2.454		0.668	2.073		1.352	0.515
2.529	0.958					4.641	1.533		0.699	2.436		0.901	0.637
2.976	1.45					1.748	1.376		0.625	2.812		1.256	0.673
3.361	1.092					3.273	3.53		0.872	2.222		0.279	0.25
2.625	1.058					2.147	1.946		0.691	2.316		1.51	0.838
1.194	2.115					2.06	2.717		0.574	2.773		0.707	0.515
0.883	1.772					2.424	1.236		0.668	2.895		1.566	0.625
2.997	1.015					1.143	1.446		0.574	2.651		1.152	0.515
0.851	0.361					1.215	1.257		0.599	2.407		1.51	0.76
0.96	0.677					2.168	1.446		0.828	3.487		1.802	0.838
2.499	1.485					1.902	2.277		0.997	4.251		1.463	0.625
1.01	1.304					2.631	2.331		0.741	2.141		1.457	0.838
1.391	2.462					1.49	1.946		0.842	2.624		1.152	0.75
1.275	0.718					1.022	0.571		0.812	0.77		0.451	0.838
2.733	0.677					1.376	0.8		0.529	2.726		0.76	0.25
0.928	0.303					1.054	2.219		0.627	1.242		0.8	0.625
1.604	0.772					1.022	1.554		0.514	3.411		1.075	0.625
3.515	1.834					1.215	2.606		0.485	2.243		1.425	0.637
2.69	0.42					0.457	1.035		0.635	3.806		1.185	0.637
3.077	0.677					12.48	2.509		0.625	3.039		1.52	0.375
4.049	0.797					2.525	1.946		0.363	1.586		0.884	0.637
0.744	0.643					1.996	1.946		0.553	2.841		1.075	0.559
2.472	0.531					2.086	1.892		0.459	2.067		1.03	0.566
1.01	1.631					1.303	1.554		0.462	4.471		1.179	0.25
3.157	0.695					0.695	2.506		1.723	3.671		1.52	0.25
2.017	1.356					2.086	1.455		1.325	2.487		1.007	0.225
2.436	0.426					1.592	1.49		1.549	1.544		2.015	0.312
1.916	0.538					1.664	2.568		1.549	1.048		1.789	0.336
0.612	1.39					11.256	2.06		1.421	1.058		0.707	0.625
0.797	0.687					1.376	1.973		0.975	1.82		0.625	0.312
1.426	1.266					1.395	2.991		1.395	2.485		0.559	0.258
1.282	1.163					1.525	1.714		1.034	1.911		0.91	0.4
1.724	1.33					1.455	9.714		1.571	2.398		0.76	0.279
1.961	1.566					5.076	4.785		0.635	1.938		0.625	0.559
2.343	1.145					1.464	2.752		1.09	1.517		0.75	0.38
3.648	1.419					7.2	4.296		0.937	2.485		1.007	0.4
1.748	1.305					3.275	4.229		0.786	2.054		0.875	0.279
2.093	1.815					4.27	6.307		1.034	1.797		0.875	0.4
2.59	0.706					1.084	5.492		1.638	4.893		1.125	0.279
1.438	0.675					1.143	4.774		1.09	1.7		0.838	0.419
1.45	2.342					2.345	1.078		1.862	2.08		0.515	0.451
1.732	1.011					2.823	0.921		1.034	2.714		1	0.652
1.616	1.281					0.767	0.808		1.316	3.566		0.75	0.534
1.319	1.841					1.338	0.571		1.316	1.694		0.91	0.38
3.589	0.958					0.695	0.646		0.898	1.162		0.625	0.812
2.52	0.882					4.451	0.921		0.77	1.171		1.03	0.625
1.308	0.771					1.86	0.646		0.83	1.397		0.75	0.593
0.548	1.677					1.789	0.942		0.975	1.198		0.76	0.455
0.64	1.255					1.231	0.615		0.77	1.481		1.068	0.442
0.643	0.882					2.251	0.808		0.556	1.135		1.068	0.673
0.538	0.76					2.411	0.723		1.271	1.241		1.06	0.312
2.107	0.805					0.983	1.236		0.924	1.938		1.03	0.38
0.883	1.509					1.829	0.767		0.898	1.685		0.79	0.476
0.891	1.133					1.054	1.022		0.898	1.25		0.75	0.442
0.827	1.192					1.054	0.646		1.387	1.335		0.637	0.455
0.49	0.717					1.664	0.343		0.786	1.644		1.397	0.673
1.842	0.775					1.131	0.571		0.975	1.963		1.185	0.676
0.479	0.847					0.686	0.615		0.635	1.237		1.414	0.589
0.297	2.175					2.171	0.8		1.122	2.804		1.132	0.625
0.479	0.962					1.956	0.723		1.233	1.453		0.673	0.451
1.81	0.411					1.943	1.022		0.924	3.542		1.231	0.559
0.643	0.647					1.49	0.767		1.271	1.431		1.25	0.537
1.147	0.677					2.403	1.592		0.898	1.973		1.125	0.515
2.205	0.419					1.022	0.723		1.242	1.608		1.075	0.707
0.989	0.545					0.824	0.824		1.034	1.894		0.75	0.676
1.45	0.458					1.165	0.695		1.242	2.673		1	0.91
1.143	0.638					10.048	0.571		0.924	1.544		0.79	0.488
1.727	0.666					14.312	0.832		1.571	1.656		0.838	0.812
1.845	1.959					9.428	0.921		1.421	2.281		1.736	0.476
1.489	1.364					1.455	0.97		1.316	1.954		1.397	0.442
0.695	0.903					2.857	0.485		1.09	1.71		1.03	0.537
2.684	1.628					1.874	0.723		1.203	2.167		1.118	0.534
1.715	0.672					1.616	2.424		0.975	4.223		0.952	0.504
0.909	1.175					2.762	2.823		1.242	4.111		0.875	0.562
1.069	1.466					1.748	0.832		1.757	1.527		0.79	0.812
1.249	1.518					2.971	1.231		1.906	2.467		0.707	0.225
1.732	0.778					2.06	1.832		1.325	2.145		0.8	0.562
1.978	0.458					1.902	0.361		1.525	2.389		0.76	0.336
1.13	0.733					1.846	0.695		1.122	1.092		0.79	0.79
2.179	0.671					4.141	0.615		1.541	1.773		0.875	0.442
0.891	1.074					1.338	0.921		1.09	1.911		0.707	0.699
0.664	0.631					2.263	0.808		1.378	1.852		1.789	0.451
2.179	1.791					1.714	1.588		1.723	1.749		1.505	0.699
1.428	2.199					0.723	0.767		0.77	1.554		0.625	0.534
1.485	1.284					1.846	1.262		1.271	1.694		0.729	0.625
0.761	0.647					3.017	0.921		0.975	0.947		0.395	0.504
1.732	1.578					2.198	0.893		1.072	1.032		0.75	0.504
1.94	2.439					1.996	0.921		0.574	1.032		1.152	0.615
0.32	1.023					1.778	0.615		0.77	4.275		1.068	0.504
2.69	0.907					5.327	0.87		0.875	2.023		2.128	0.437
1.051	0.374					1.648	0.571		0.574	2.396		1	0.451
1.071	1.927					2.884	0.767		0.658	4.883		0.952	0.537
1.194	0.479					8.393	1.333		0.65	3.082		1.677	0.85
1.467	0.977					7.039	1.699		0.553	2.474		0.884	0.628
1.328	0.917					7.371	1.054		0.644	2.794		1.03	0.451
0.832	1.203					2.811	1.054		0.581	2.905		1.25	0.336
0.834	0.858					3.375	0.412		0.875	2.054		1.185	0.783
1.563	0.475					1.636	3.119		0.909	5.551		0.707	0.53
0.891	1.971					1.588	0.695		0.586	4.334		0.625	0.455
1.188	0.932					2.314	0.485		0.67	1.849		1.274	0.488
0.715	1.214					3.006	0.471		0.654	2.115		0.515	0.69
0.84	0.801					4.663	0.767		0.514	2.324		1.007	0.53
1.968	1.726					1.624	0.732		0.758	2.396		0.976	0.637
1.85	0.569					0.767	1.86		0.764	2.269		0.707	0.375
2.205	0.659					0.571	3.202		1.027	3.698		0.451	0.537
0.891	0.582					2.631	0.97		0.658	2.145		0.625	0.834
1.865	1.216					1.303	0.87		1.612	2.184		2.937	0.838
0.695	1.002					0.921	3.363		0.586	2.145		1.264	0.198
0.907	0.902					3.237	0.361		1.348	1.027		0.939	0.312
0.756	0.329					2.195	0.457		0.748	1.838		0.875	0.4
1.249	1.373					2.378	0.571		0.91	3.588		1.069	0.562
0.967	1.652					3.153	7.616		1.221	0.919		0.699	0.593
0.336	0.559					2.207	0.8		0.836	2.297		1.387	0.625
0.508	0.647					2.022	0.343		0.553	2.465		0.442	0.763
1.188	0.529					2.098	5.245		1.159	3.838		0.884	0.812
0.851	0.376					1.902	0.767		0.873	3.925		0.395	0.664
1.194	0.507					1.829	0.485		1.032	2.794		1.079	0.625
1.084	0.411					1.892	0.732		1.162	4.809		1.162	0.91
0.907	0.651					1.231	4.304		0.618	2.405		1.654	0.504
0.967	0.698					1.215	0.808		1.079	3.294		1.194	0.451
0.857	0.447					1.432	1.744		0.553	3.499		1.251	0.537
2.383	0.743					1.022	0.824		0.621	4.155		1.207	0.589
3.589	0.579					1.143	1.193		0.474	3.388		0.812	0.534
1.541	0.352					1.49	5.581		0.689	5.811		0.625	0.637
1.392	0.588					1.49	9.406		0.621	2.942		0.455	0.822
1.01	0.519					2.098	1.744		0.93	2.92		0.929	0.25
0.958	0.632					1.714	1.333		0.836	2.862		0.615	0.442
0.891	0.517					1.604	0.824		0.909	1.755		0.755	0.258
2.048	0.391					2.06	2.967		1.571	1.496		0.929	0.375
1.037	0.343					1.525	0.511		0.872	1.755		0.699	0.476
2.048	1.656					1.648	1.231		0.914	2.474		0.69	0.455
2.317	0.715					1.6	0.571		0.462	1.299		1.305	0.442
1.546	1.711					1.525	0.646		0.442	1.496		1.232	0.455
2.741	1.945					1.86	0.824		1.04	1.233		1.075	0.225
1.961	0.475					1.278	0.511		1.511	2.145		1.068	0.319
1.135	1.59					0.893	0.571		1.111	1.453		1.314	0.455
2.815	1.752					1.278	2.331		0.691	1.453		0.593	0.336
1.308	1.061					1.143	1.165		0.676	1.644		1.009	0.451
1.94	1.666					1.303	4.313		0.644	1.106		0.868	0.279
1.058	1.451					0.808	6.416		0.926	1.027		0.752	0.4
1.188	1.576					0.921	1.86		0.741	1.849		0.576	0.504
0.64	0.687					0.942	5.97		0.926	2.26		0.336	0.442
0.751	1.363					1.503	5.376		1.479	1.755		1.034	0.395
2.274	0.94					0.921	0.976		1.269	1.027		0.576	0.364
1.848	0.519					1.49	0.808		0.581	1.198		0.515	0.14
0.808	1.5					6.697	1.966		0.574	1.453		0.537	0.14
1.616	2					7.218	2.3		1.128	1.438		0.888	0.198
2.32	0.971					2.578	0.686		0.812	2.465		0.763	0.14
1.01	1.518					1.538	1.648		0.812	1.171		0.504	0.395
0.772	0.42					2.156	3.05		0.73	1.656		0.69	0.566
0.664	0.519					3.026	2.556		0.719	2.118		0.8	0.451
0.735	1.074					2.762	2.314		0.714	1.072		0.815	0.312
1.663	0.588					5.373	2.286		1.288	1.241		0.875	0.576
2.293	1.733					4.631	2.314		0.947	1.438		0.752	1.126
2.285	0.733					2.198	1.774		0.879	1.963		2.808	0.937
1.85	1.611					3.53	4.504		0.77	0.872		0.978	0.712
1.715	0.945					2.183	3.22		0.625	2.389		0.87	0.884
2.623	1.363					2.356	4.571		0.828	2.342		0.877	0.4
1.212	0.818					4.93	1.956		1.221	0.969		1.075	0.53
2.726	1.289					3.322	0.914		0.836	1.453		0.504	0.476
1.467	0.452					4.6	3.799		1.069	0.802		2.794	0.841
1.328	1.582					3.161	4.607		0.616	2.482		1.426	0.375
1.783	1.318					5.122	1.956		0.987	2.308		0.895	0.265
1.673	0.559					3.659	1.946		0.878	1.93		2.152	0.652
1.456	0.802					2.517	3.58		0.411	1.849		1.069	0.504
1.387	1.279					1.943	1.729		0.823	1.894		1.009	0.566
1.319	0.537					2.254	3.436		0.914	1.307		1.537	1.091
0.967	1.644					1.807	2.107		1.027	1.299		1.213	1.007
0.631	1.136					1.376	0.87		1.309	1.481		1.425	0.815
0.857	0.598					1.538	3.744		1.504	1.82		0.952	0.625
1.135	1.197					2.098	2.467		1.083	1.571		0.956	0.336
1.476	2.061					1.843	1.807		0.514	1.838		0.76	0.442
0.594	0.89					4.121	2.183		0.616	1.656		0.815	0.364
0.865	0.678					13.338	1.395		1.083	1.397		0.673	0.625
0.653	1.254					12.102	2.195		0.436	1.527		0.566	0.312
1.623	0.987					3.235	1.588		1.243	1.86		1.232	0.312
0.677	1.266					3.177	1.554		0.748	1.496		1.06	0.615
0.693	1.352					7.839	0.666		0.618	2.138		1.342	0.4
0.452	0.339					1.832	0.921		0.726	1.911		0.783	0.225
0.664	0.486					7.671	0.808		1.173	2.16		1.202	0.442
0.974	0.287					3.375	0.723		1.103	1.797		1.017	0.419
1.347	0.907					1.333	1.996		0.777	1.233		0.4	0.419
0.772	1.015					3.037	1.143		0.462	1.351		1.425	0.504
0.656	0.503					3.961	0.921		0.836	0.93		1.034	0.336
0.508	0.519					2.43	0.87		0.828	1.032		1.858	0.4
1.303	0.301					2.311	1.029		1.126	0.93		1.457	0.336
1.559	0.853					2.764	0.893		1.048	1.017		0.923	0.5
0.952	0.692					8.997	0.485		0.465	0.847		0.85	0.562
1.47	0.952					4.584	0.808		0.635	3.632		1.346	0.576
1.153	0.559					14.455	1.143		0.735	2.568		0.699	0.673
1.559	2.718					4.736	0.921		0.748	0.689		1.025	0.312
0.535	1.554					11.361	0.471		0.878	1.058		1.202	0.699
1.843	2.564					3.489	0.571		0.654	0.625		0.476	0.534
1.188	2					2.245	0.471		0.65	0.947		0.783	0.534
1.691	0.882					3.909	0.808		1.293	2.16		1.091	0.375
0.744	1.219					1.785	0.471		1.059	0.822		1.03	0.419
1.368	0.847					0.893	4.451		0.618	0.719		0.699	0.504
1.6	1.626					1.236	8.959		1.162	2.047		0.4	0.312
1.017	0.688					1.892	2.101		0.668	3.021		0.53	0.419
1.19	0.641					0.87	2.086		0.873	1.027		0.515	0.652
1.83	1.602					2.254	0.767		0.976	1.027		0.85	0.364
1.807	1.344					2.207	1.966		0.947	1.37		0.76	0.615
1.076	0.977					2.044	2.035		1.269	2.057		1.091	0.364
1.563	0.475					1.084	1.699		0.474	1.554		1.017	0.884
1.26	0.75					1.231	1.616		0.797	2.184		0.812	0.395
1.791	0.728					4.337	2.135		2.976	1.198		0.673	0.822
2.042	0.757					1.616	2.823		1.855	2.365		1.04	1.064
2.152	1.931					1.916	8.344		1.233	2.625		0.952	0.455
1.901	1.063					1.446	2.839		2.812	1.852		0.875	0.312
1.876	1.873					1.996	1.278		1.855	2.167		0.815	0.451
0.677	0.743					1.843	1.699		1.875	1.048		1.03	0.673
1.344	0.84					2.356	3.939		1.135	1.571		1.068	0.395
0.538	0.734					1.376	1.999		1.106	1.672		0.868	1.202
1.184	0.706					2.06	1.193		1.048	1.13		0.91	0.615
1.188	0.619					1.636	3.632		0.802	1.647		0.504	0.419
0.346	2.307					2.446	3.833		1.032	1.554		0.619	0.812
0.606	1.25					1.741	3.63		0.847	1.755		0.939	0.364
0.297	0.426					1.49	4.41		1.171	2.527		0.815	0.488
0.612	0.545					2.748	2.98		1.544	2.16		1.079	0.476
0.594	0.828					2.107	2.286		1.148	0.741		0.773	0.673
0.834	0.94					1.215	2.929		0.919	1.852		0.8	0.395
1.412	0.656					1.177	1.714		0.828	2.297		0.834	0.419
0.612	0.83					1.126	3.637		0.782	1.351		0.8	0.699
1.412	1.966					0.976	4.641		0.689	0.689		0.707	0.699
2.021	2.19					1.687	0.723		0.719	2.118		0.773	0.559
0.883	0.76					1.996	0.732		0.65	3.042		0.699	0.53
1.485	0.809					0.893	0.97		1.13	1.647		0.822	0.455
0.631	0.538					0.893	4.909		0.599	1.767		0.699	0.895
0.656	0.267					0.583	3.842		0.947	1.749		0.589	0.279
0.939	1.115					0.976	1.714		1.241	2.372		1.187	0.699
1.643	0.828					6.074	3.363		0.616	1.254		1.118	0.923
1.845	2.903					2.183	3.202		0.947	2.145		0.625	0.664
2.191	1.002					5.143	2.219		0.828	3.912		1.88	0.87
0.939	1.529					1.39	2.764		0.719	2.965		1.202	0.978
0.64	1.17					1.953	3.68		0.65	1.797		0.795	0.589
0.664	0.809					2.207	2.356		0.514	1.135		0.91	0.559
1.263	1.235					0.983	2.314		1.13	1.335		0.939	0.664
1.49	0.647					1.846	1.86		0.524	2.854		1.282	0.676
1.26	0.329					2.752	1.262		0.847	2.688		0.956	0.504
1.387	0.522					2.356	5.092		0.553	1.271		0.97	0.312
1.702	1.324					1.381	3.22		0.93	1.949		0.888	0.537
1.559	0.765					1.946	1.874		1.287	1.817		0.593	0.576
1.19	1.691					2.472	2.839		0.459	2.179		0.901	0.265
0.808	0.525					5.715	2.07		0.93	1.111		0.566	0.625
0.958	0.77					1.126	3.498		0.726	0.524		0.877	0.279
0.538	1.144					1.236	2.195		0.658	1.092		0.576	0.419
3.363	0.791					2.668	3.077		0.514	1.092		0.752	0.419
2.487	0.789					1.49	1.193		0.975	0.969		0.815	1.24
1.814	0.771					0.824	2.126		0.828	0.424		0.699	0.946
1.27	0.585					3.153	1.664		0.514	0.459		1.213	0.812
3.461	0.641					6.058	2.893		1.032	0.514		1.152	0.38
0.808	0.317					12.318	0.808		1.171	1.973		1.068	0.4
2.261	0.686					4.805	1.231		1.027	1.794		1.009	0.783
2.093	0.811					2.668	1.143		1.072	1.171		1.03	0.773
0.909	0.84					1.604	5.657		1.048	2.347		0.615	0.419
2.11	0.603					0.666	1.236		0.524	1.315		0.875	0.619
3.091	1.922					1.078	0.808		0.514	0.411		1.132	0.38
2.211	0.672					0.97	2.668		0.93	0.741		0.731	0.353
1.19	1.083					1.943	1.177		0.524	1.973		0.937	0.451
1.355	0.501					1.624	2.025		0.599	1.605		0.752	0.312
2.447	1.136					1.966	0.893		1.148	2.342		0.85	0.504
2.614	0.921					2.022	3.906		0.748	1.889		1.202	0.25
3.035	1.015					2.126	4.85		0.719	1.595		2.024	0.5
1.732	1.662					1.648	11.822		0.514	1.233		1.251	0.395
1.412	1.346					2.949	4.215		1.162	1.758		1.282	0.38
2.845	1.74					1.687	2.06		1.672	1.93		0.812	0.364
0.751	2.118					0.914	1.885		0.65	0.308		0.576	0.375
1.559	1.877					4.801	1.916		0.872	1.13		0.815	0.312
1.427	1.984					5.478	2.07		0.689	1.852		1.88	0.752
3.018	1.441					2.668	1.236		0.553	1.949		0.877	0.888
2.579	1.923					0.87	0.686		0.726	1.749		0.763	0.895
2.679	1.589					1.078	0.914		0.726	2.108		0.476	1.38
2.32	0.812					1.131	0.695		0.802	1.351		1.025	0.25
3.719	0.49					2.286	0.695		0.459	0.828		1	0.38
3.027	0.532					1.902	0.97		1.541	3.566		1.075	0.312
2.462	0.492					9.15	6.096		0.878	2.995		0.956	0.442
2.264	0.75					13.473	2.568		0.658	6.755		0.763	0.488
1.328	1.05					1.916	6.361		0.581	7.405		0.576	0.353
1.515	0.799					9.488	1.892		0.975	5.571		0.978	0.559
0.95	1.266					8.582	0.646		1.106	3.429		0.834	0.14
1.26	1.195					3.22	1.538		0.553	2.804		0.515	0.566
2.54	0.507					5.586	2.356		0.822	1.7		1.3	0.628
1.81	0.933					2.06	1.338		0.748	1.438		1.167	0.822
2.162	1.332					2.971	1.996		0.947	2.729		0.888	0.676
3.762	1.481					2.198	2.764		1.237	1.254		0.888	0.476
2.32	0.942					1.177	1.533		0.975	1.335		1.352	0.673
1.225	0.76					1.503	1.916		0.947	1.072		1.387	0.87
1.682	0.371					2.107	0.732		1.233	1.46		0.69	0.87
3.374	1.069					2.098	1.956		0.581	1.852		0.53	0.476
1.993	1.166					4.054	2.035		1.202	1.517		0.731	0.504
1.634	0.461					1.588	1.6		0.741	3.53		0.868	0.455
0.793	0.627					2.107	2.802		0.878	1.694		2.061	0.442
3.03	0.596					2.101	2.443		1.148	1.694		2.378	0.712
0.825	1.001					2.517	0.615		0.514	2.057		0.91	0.515
0.939	1.072					4.962	1.6		0.658	1.852		1.03	0.442
0.899	1.177					2.509	0.921		0.719	9.554		1.305	0.929
2.67	0.656					1.029	3.476		0.884	6.14		1.03	0.589
3.391	0.796					2.929	1.946		0.689	3.415		1.03	0.504
1.865	1.28					2.783	0.893		1.048	5.247		1.03	0.637
2.482	1.865					1.636	1.143		0.802	7.934		0.884	0.225
2.456	1.691					1.262	0.666		0.726	3.083		0.559	0.576
1.489	0.525					2.086	0.732		0.872	1.66		1.075	0.8
1.787	0.598					3.161	0.732		0.748	6.968		0.76	0.589
2.971	0.581					1.956	0.824		0.828	1.421		0.76	0.562
2.715	0.954					2.044	0.87		0.878	1.271		1.644	0.652
1.431	1.355					1.885	0.646		0.625	5.413		0.901	0.752
1.822	1.215					0.732	1.376		0.726	5.402		0.91	0.455
1.253	0.75					0.893	0.646		0.93	2.291		0.838	0.79
0.653	1.711					1.946	1.554		0.969	3.25		0.838	0.515
0.891	1.18					3.901	0.97		0.947	3.864		1	0.79
0.883	0.271					1.616	0.976		0.828	2.243		0.625	0.76
0.336	0.232					5.03	0.666		1.058	2.146		0.625	0.628
0.548	0.433					0.832	0.571		0.616	2.163		1.891	0.85
0.772	0.569					11.565	0.583		0.514	2.096		1.007	0.589
2.257	0.658					2.748	0.686		0.719	0.924		0.79	0.504
2.139	1.491					1.946	0.511		0.616	2.003		0.91	0.687
0.781	1.39					1.616	0.583		0.741	2.944		1.274	0.442
1.167	1.734					1.533	0.571		1.072	1.875		0.875	0.566
2.674	0.775					2.356	0.983		1.647	2.489		1.976	0.25
1.49	1.531					1.843	0.471		1.427	1.797		1.581	0.312
2.018	1.195					3.026	0.976		1.25	1.378		1.624	0.559
1.918	0.907					2.353	0.511		1.13	1.695		1.075	0.576
1.504	1.618					1.446	1.807		1.25	4.206		0.76	0.562
2.186	1.302					1.486	0.686		0.919	3.701		0.673	0.673
1.371	2.082					1.49	0.571		1.568	4.018		0.673	0.451
1.095	0.641					1.022	0.511		1.382	3.752		2.304	0.312
1.275	1.541					2.743	0.97		0.884	4.779		1.52	0.838
1.315	1.849					1.636	1.996		0.828	7.056		2.068	0.76
0.907	1.381					3.55	1.846		1.351	6.096		1.287	0.515
0.744	1.055					1.648	2.454		1.25	2.756		1.505	0.451
1.518	0.745					2.311	2.098		1.25	2.347		1.03	0.353
0.664	1.025					2.752	1.303		1.241	2.436		1.581	0.395
1.378	1.014					1.054	0.808		0.947	3.898		1.52	0.515
2.32	2.809					0.921	1.699		0.828	3.514		0.838	0.353
0.511	2.175					1.177	0.732		1.517	4.779		1.52	0.515
1.879	1.808					1.236	1.49		1.271	3.557		1.52	0.395
0.693	1.814					1.729	1.902		1.544	2.829		1.425	0.79
1.037	2.644					0.97	2.591		0.947	5.391		0.952	0.515
0.907	0.804					1.446	0.615		1.027	3.116		1.007	0.637
0.865	1.133					3.55	0.942		1.032	1.09		1.999	0.279
1.391	1.054					1.49	3.153		1.106	1.271		1.007	0.515
1.759	0.789					0.921	2.098		0.919	1.378		2.371	0.5
1.569	1.601					1.054	1.376		0.822	2.541		2.225	0.515
1.94	0.811					4.945	1.829		1.058	1.881		1.414	0.395
1.594	1.185					3.153	2.174		1.351	4.033		1.51	0.625
1.356	0.809					2.314	0.666		1.624	3.937		1.505	0.625
1.201	0.868					2.098	1.748		1.162	1.797		1.802	0.559
1.515	0.639					0.571	2.147		1.111	1.09		1	0.395
1.727	0.702					2.126	1.592		0.658	1.803		1.328	0.838
2.107	0.386					2.289	2.611		1.058	1.541		2.4	0.353
0.928	1.174					1.338	2.147		1.351	2.637		2.124	0.25
1.754	0.711					8.803	1.414		1.202	1.849		0.838	1.152
1.766	1.43					2.446	1.636		0.947	2.619		2.358	0.673
2.444	1.003					1.131	1.624		1.048	6.211		1.505	0.838
1.864	1.579					1.149	1.49		0.822	3.383		1.375	0.515
2.162	0.8					1.604	1.699		0.884	2.489		1.581	0.673
1.598	1.949					7.144	2.183		0.828	3.308		1.566	0.637
0.781	2.147					6.074	1.262		0.919	1.875		1.179	0.515
0.989	0.803					6.907	1.636		0.822	2.347		2.128	0.395
1.253	1.495					3.84	0.808		0.553	1.961		1.505	0.5
1.631	0.447					1.648	0.976		0.924	1.571		1.125	0.5
1.527	0.603					9.313	0.8		1.202	1.743		1.624	0.125
1.135	0.765					1.143	0.615		0.436	2.311		1.346	0.673
1.188	1.185					0.666	0.87		1.148	1.723		2.741	0.53
1.297	1.076					0.615	1.035		0.748	1.66		2.182	0.25
0.909	1.307					2.06	0.921		0.553	1.421		1.6	0.375
1.153	1.118					1.231	0.471		1.351	2.027		2.015	0.375
1.01	0.435					2.864	0.921		1.012	1.462		1.879	0.637
1.167	0.859					1.807	1.333		1.254	1.541		1.5	0.8
1.573	1.143					1.338	1.554		1.171	2.206		1.375	0.625
1.916	0.979					5.477	1.303		1.148	2.206		1.644	0.559
1.724	0.719					4.279	0.893		0.726	3.544		1.463	0.515
1.368	1.218					2.219	0.583		0.726	4.071		1.644	0.673
1.084	0.833					2.506	0.767		0.748	2.392		1.346	0.375
2.004	1.387					3.067	0.571		0.822	1.973		1.754	0.395
2.034	0.833					5.725	0.87		0.726	1.757		1.629	0.673
1.727	1.009					2.207	0.412		0.975	2.944		1	0.395
1.518	0.529					1.149	0.767		0.514	0.937		1.25	0.375
0.38	0.523					8.571	0.808		0.37	2.332		1.5	0.375
2.232	0.833					1.744	1.843		0.514	4.262		1.075	0.375
1.357	1.246					1.604	1.554		0.625	4.479		1.845	0.395
1.568	1.289					4.129	1.486		0.599	2.773		1.346	0.395
1.673	1.218					2.207	0.808		0.411	2.778		0.729	0.75
2.738	0.97					1.846	0.87		1.241	2.436		0.952	0.559
2.139	1.485					1.939	1.231		1.202	2.932		1.125	0.25
2.851	0.93					1.333	1.376		1.148	2.527		1.132	0.5
0.967	0.634					7.629	1.035		1.135	1.931		1.38	0.559
1.782	0.545					1.718	0.485		0.93	2.829		1.132	0.637
2.577	0.65					2.098	1.748		0.924	1.638		1.152	0.637
1.225	0.805					2.147	0.723		0.884	2.291		1.118	0.451
1.772	1.841					1.714	0.893		0.459	0.975		0.673	0.395
1.303	0.486					1.49	0.732		0.625	2.489		1.546	0.5
1.759	0.75					11.993	0.571		1.058	0.556		1.789	0.515
0.356	0.541					5.657	0.485		1.092	0.987		1.179	0.515
0.677	1.419					1.588	0.686		1.017	1.325		1.25	0.5
1.902	0.422					1.035	0.511		0.919	1.271		1.425	0.515
0.548	1.51					0.921	1.165		0.828	2.146		1.425	0.395
0.594	0.924					2.286	0.666		1.126	1.122		0.901	0.79
0.42	0.641					2.263	0.767		1.225	2.19		1.749	0.375
2.552	0.598					1.687	0.723		0.784	2.615		1.667	0.375
1.542	1.174					6.176	0.921		0.822	1.242		1.231	0.515
1.263	1.21					1.131	0.767		0.748	1.541		1.237	0.515
1.71	0.984					2.06	0.412		1.148	1.09		0.625	0.395
0.84	0.594					2.974	0.229		1.012	1.395		0.729	0.451
2.694	0.216					2.506	0.471		0.926	6.14		1.125	0.451
1.071	0.271					1.778	0.457		0.546	1.743		1.068	0.375
1.392	0.745					8.096	0.412		0.977	1.421		1.152	0.559
1.308	0.762					3.429	0.8		0.565	0.898		0.838	0.125
0.808	0.422					1.39	0.511		0.842	1.173		0.53	0.559
2.647	1.278					1.446	1.333		0.67	2.009		0.673	0.353
1.563	0.651					1.165	0.511		0.764	1.797		1.629	0.53
2.32	0.739					3.438	0.695		0.897	5.428		1.152	0.279
3.103	1.023					1.636	0.8		1.029	2.179		1.328	0.451
2.292	0.902					2.857	0.412		1.186	1.906		1.629	0.625
0.808	0.927					2.717	0.571		1.059	2.311		0.901	0.515
2.97	0.387					1.714	2.745		1.135	5.833		1.629	0.79
0.62	0.868					1.829	2.866		1.012	1.695		1.789	0.395
0.64	0.485					2.92	3.188		1.565	1.609		1.237	0.673
0.891	0.641					1.503	1.554		1.241	2.073		1.152	0.353
2.232	0.615					3.506	1.829		0.553	2.157		1.179	0.395
2.378	0.952					1.054	0.695		1.032	2.009		1.463	0.559
1.147	1.483					3.169	0.571		1.287	2.009		1.118	0.515
0.983	0.804					0.893	0.343		0.553	1.079		1.179	0.76
3.553	0.715					1.078	0.732		0.847	0.77		1.125	0.375
2.08	0.267					2.446	1.231		1.012	2.009		2.157	0.395
1.541	0.287					2.245	0.914		0.424	1.875		1.152	0.25
2.501	1.194					1.143	1.126		0.947	0.898		0.976	0.515
5.114	0.909					1.525	0.571		0.514	1.549		2.4	0.79
1.598	0.761					1.022	11.571		1.37	2.067		2.015	0.637
4.254	0.664					1.956	1.616		1.315	2.157		0.901	0.637
1.568	1.039					1.278	1.231		0.514	1.757		1.06	0.625
0.775	1.184					1.832	1.054		0.581	1.462		1.912	0.637
3.035	3.162					2.107	1.126		0.658	4.183		0.901	0.875
5.003	1.732					1.533	0.808		0.658	5.775		1.132	0.279
2.843	1.549					1.902	2.411		0.919	5.926		1.179	0.625
0.643	1.143					1.39	1.278		0.514	3.619		0.976	0.729
0.597	1.437					1.966	1.215		0.975	5.742		1.414	0.353
1.188	1.039					1.278	1.143		1.058	2.766		1.25	0.625
2.406	1.983					3.806	1.616		1.13	3.404		1.681	0.5
1.135	0.64					0.921	1.078		1.656	1.66		1.305	0.673
2.668	2.017					3.892	0.583		1.148	0.822		1.681	0.515
1.651	1.804					2.629	1.455		1.647	2.576		1.007	0.515
1.689	2.211					4.356	1.022		0.616	1.148		1.425	0.625
1.167	1.94					2.411	1.035		1.048	1.875		1.305	0.673
2.16	1.431					6.295	0.732		1.092	1.954		1.007	0.395
2.218	0.799					2.356	0.832		0.924	1.378		0.884	0.79
3.081	0.893					1.687	0.732		0.828	1.749		1.25	0.625
1.335	0.751					1.303	0.97		0.599	0.625		1.287	0.375
3.632	1.355					1.078	1.054		0.828	0.741		1.256	0.559
1.303	2.107					2.929	1.446		0.524	1.254		1.425	0.707
1.27	1.28					4.308	1.843		0.689	0.969		1.546	0.53
3.464	1.49					2.254	1.371		0.802	0.975		1.007	0.625
1.902	1.179					1.624	0.511		0.828	1.431		0.625	0.625
2.999	1.714					1.664	0.732		1.287	1.595		1.457	0.451
2.552	1.932					4.528	0.646		1.13	0.919		1.397	0.279
0.799	1.545					4.563	1.376		0.514	0.947		1.397	0.353
0.508	1.347					3.867	1.624		0.581	0.975		0.76	0.76
1.408	1.651					2.748	1.054		0.782	1.027		1.328	0.515
3.09	1.916					1.996	0.323		0.581	0.872		1.858	0.707
4.534	0.56					4.089	0.571		0.828	1.111		1.256	0.625
1.153	0.32					4.084	1.381		1.017	1.032		1.152	0.451
3.28	0.346					4.785	2.207		1.027	1.852		2.752	0.559
3.153	0.899					2.035	1.177		1.027	1.237		1.736	0.673
0.989	0.723					2.353	0.824		1.171	1.012		1.068	0.53
1.037	0.245					1.885	0.571		0.947	0.308		1.231	0.353
1.141	0.781					6.515	0.942		1.092	1.339		1.802	1.152
1.647	1.223					2.591	0.921		0.65	0.719		1.845	0.8
1.017	2.647					2.174	1.084		1.299	3.802		1.624	1.068
3.582	1.967					3.202	0.412		1.241	2.615		1.566	0.515
0.564	3.747					4.23	1.943		1.496	1.644		1.463	0.451
1.037	1.573					2.651	1.744		1.233	1.339		1.231	0.673
1.13	1.486					4.344	1.131		1.027	1.027		1.667	0.125
1.092	1.121					6.185	0.732		1.148	0.828		1.425	0.395
2.275	0.715					1.943	0.695		1.017	1.254		0.53	0.279
3.377	1.71					4.367	0.695		0.625	2.702		1.152	0.451
0.891	1.092					1.616	2.022		0.436	2.297		1.7	0.25
2.142	2.424					2.219	0.808		0.424	4.358		2.741	0.375
1.652	3.301					1.381	0.256		1.233	2.262		1.068	0.25
0.84	1.092					2.174	1.215		1.072	1.171		1.581	0.177
0.643	0.95					0.511	1.143		0.748	1.287		1.256	0.395
1.485	1.225					5.277	0.583		1.541	2.018		2.003	0.395
2.274	1.608					4.773	0.983		1.048	1.544		0.901	0.559
2.931	1.017					2.823	1.143		1.148	1.072		1.976	0.395
1.17	1.817					1.464	0.8		1.299	0.748		1.007	0.125
1.503	3.062					1.455	0.615		1.072	0.828		2.564	0.673
1.919	2.105					2.345	0.615		1.471	2.57		1.06	0.395
1.71	0.656					6.975	0.767		1.527	3.313		0.637	0.451
1.655	2.398					5.03	1.748		0.919	1.027		2.128	0.279
0.939	2.341					1.843	1.338		0.782	0.924		1.25	0.625
1.069	0.781					1.874	0.412		0.719	0.947		0.729	0.673
1.275	1.643					0.732	0.229		1.271	0.524		0.673	0.673
1.515	1.996					0.976	0.343		0.782	1.438		1.06	0.76
2.133	1.485					1.193	0.323		0.581	3.354		1.352	0.353
2.684	1.203					1.035	0.97		0.782	4.577		1.525	0.279
1.285	0.851					10.977	0.412		1.271	2.198		0.901	0.451
0.606	1.017					10.192	1.376		2.145	0.828		0.729	0.125
1.83	0.718					2.938	0.723		1.86	0.436		0.8	0.559
5.129	0.775					8.417	0.832		0.625	0.658		1.007	0.838
1.546	0.564					2.349	0.921		0.884	3.224		1.132	0.559
3.648	1.344					5.889	1.143		1.012	2.619		1.179	0.53
2.317	0.827					2.596	0.808		1.048	1.685		0.952	0.729
1.515	2.487					0.893	1.262		1.106	1.71		0.91	0.53
0.761	2.105					2.349	1.278		1.335	1.171		1.397	0.53
1.008	2.254					4.408	1.126		1.25	1.397		0.53	0.673
0.877	1.467					1.829	1.126		0.719	0.947		1.03	0.279
1.225	1.236					1.812	0.695		0.947	1.254		1.185	0.353
1.631	1.568					2.358	0.571		0.828	1.817		0.8	0.375
2.471	3.036					9.703	1.022		0.599	2.318		0.729	0.5
1.715	3.135					0.876	0.824		1.453	2.593		0.707	0.729
3.243	1.437					2.076	1.554		1.072	1.135		1.007	0.729
0.606	0.346					4.255	1.236		1.37	1.797		0.884	0.673
0.735	0.715					1.155	0.732		0.828	0.726		0.884	0.451
0.64	0.672					2.53	1.939		1.048	1.37		0.673	0.515
0.508	1.19					1.136	1.143		1.237	1.378		0.901	0.515
0.715	2.61					1.354	1.49		1.148	1.171		1.505	0.8
0.775	0.416					1.307	1.86		0.514	1.797		1.25	0.625
0.49	2.395					2.051	0.732		0.553	1.335		0.729	0.625
0.432	2.048					8.698	0.732		1.032	2.398		0.8	0.395
2.572	1.467					3.215	1.39		0.599	1.541		0.729	0.625
1.983	2.366					2.274	1.588		0.947	1.254		1.25	0.451
2.127	1.095					1.857	1.333		0.924	1.794		1.075	0.25
2.997	2.526					1.677	2.025		0.872	1.894		1.03	0.395
2.028	1.682					1.052	1.338		0.975	0.969		0.75	0.625
2.017	1.01					1.136	1.503		0.802	2.118		1.03	0.53
2.976	2.059					0.699	0.893		0.947	2.804		1.397	1.03
3.42	1.515					0.548	1.39		0.847	1.517		1.185	0.515
2.749	0.928					2.38	1.177		1.111	1.984		1.03	0.125
0.84	1.022					2.018	0.808		0.847	1.794		1.007	0.279
3.685	1.386					1.633	1.376		0.847	1.852		1.152	0.515
2.12	1.037					11.578	1.376		0.947	1.722		1.346	0.451
0.939	0.588					9.167	1.39		1.269	1.71		0.884	0.451
3.067	1.844					11.118	1.807		1.072	1.527		1.03	0.395
1.747	0.452					2.326	1.278		1.08	2.213		0.79	0.91
0.983	0.664					2.379	0.767		0.836	1.339		1.06	0.279
4.999	2.372					1.174	2.126		0.836	1.198		0.79	0.25
1.105	0.909					1.699	2.509		0.909	1.571		0.91	0.177
1.203	0.38					2.717	1.636		0.855	2.018		0.838	0.559
3.213	1.263					1.512	0.767		1.471	1.339		0.79	0.729
1.095	2.735					2.536	0.511		0.625	0.828		0.875	0.729
0.606	0.799					1.052	0.511		0.836	1.032		1.007	0.5
2.146	2.366					4.337	0.808		0.836	1.471		0.976	0.451
2.236	1.095					1.901	0.732		0.77	0.828		0.76	0.76
3.03	0.612					0.617	0.686		0.823	1.397		0.875	0.637
1.702	0.877					1.549	1.035		0.884	2.108		1.132	0.5
1.219	2.499					0.62	2.168		0.77	1.048		1.52	0.395
0.538	1.285					1.729	0.695		0.691	0.459		1.231	0.515
1.071	1.447					0.633	0.571		0.777	0.625		0.673	0.5
3.135	0.827					2.154	0.824		0.618	0.616		0.707	0.375
2.277	1.303					1.126	0.767		0.875	0.822		2.128	0.5
1.909	1.578					1.2	0.893		0.777	1.299		1.231	0.375
2.796	2.153					3.079	1.338		0.976	1.647		1.152	0.559
0.799	2.16					1.571	2.289		1.029	1.894		0.625	0.625
0.715	0.606					2.329	1.381		0.459	3.109		0.884	0.25
0.56	0.531					1.212	0.976		0.625	1.135		1.03	0.395
1.664	0.531					0.571	0.615		0.802	1.048		1.287	0.353
2.557	0.808					4.344	1.149		0.699	1.471		1.179	0.375
1.236	1.012					6.237	0.646		0.714	1.984		0.707	0.729
1.315	1.427					2.436	1.604		0.802	1.233		0.625	0.451
1.012	2.32					4.627	0.942		0.627	0.748		0.625	0.625
4.392	1.135					4.289	0.808		0.508	0.726		0.76	0.395
3.085	1.763					5.048	0.511		1.072	0.65		0.625	0.515
2.617	2.079					1.826	0.471		1.25	2.054		2.76	0.395
4.799	1.129					3.577	0.832		1.048	6.07		2.061	0.76
1.842	0.511					4.961	1.078		0.689	3.968		3.161	0.177
0.756	1.012					1.742	0.457		0.828	0.947		1.068	0.625
2.224	0.924					2.13	0.87		1.758	0.514		0.91	0.673
2.8	1.533					1.231	0.412		1.541	0.581		1.152	0.25
0.96	1.673					3.811	1.084		1.397	0.947		0.79	0.838
1.616	2.444					2.68	1.054		0.93	1.171		0.901	0.25
2.657	2.21					2.615	0.571		0.65	1.453		0.559	0.395
4.225	1.27					4.35	0.412		0.748	1.963		1.007	0.395
1.47	0.877					2.261	1.126		0.748	2.269		1.132	0.25
1.992	2.13					3.679	0.808		1.237	1.849		1.952	0.375
1.436	2.901					12.805	0.767		0.424	1.453		0.8	0.375
0.713	2.208					17.392	0.615		0.514	3.39		1.38	0.395
4.602	1.559					14.32	1.022		0.553	0.872		0.707	0.177
4.245	0.594					3.578	1.149		1.773	1.963		1.132	0.375
1.184	0.508					3.016	0.615		0.822	2.442		1.152	0.395
3.608	0.531					0.991	0.471		0.872	0.822		1.132	0.375
3.157	0.479					2.447	0.893		0.802	0.822		1.152	0.25
2.407	0.695					1.886	0.511		0.625	0.689		0.884	0.451
2.39	0.939					2.591	0.732		1.148	1.431		0.375	0.901
0.715	1.614					2.083	0.942		0.828	0.726		1.505	0.353
1.427	0.891					2.002	0.323		0.524	0.726		3.004	0.25
0.548	0.983					1.666	0.571		1.202	0.975		1.03	0.177
0.95	0.538					1.733	0.571		0.822	1.963		1.007	0.353
0.42	0.504					1.909	0.485		0.947	2.115		0.901	0.353
0.346	0.62					3.421	0.893		0.599	0.581		1.06	0.559
0.781	1.225					2.308	0.914		0.878	1.092		1.274	0.559
3.363	0.356					3.594	0.571		0.878	1.162		1.463	0.884
3.055	1.378					1.137	0.942		0.93	1.048		0.952	0.5
2.817	0.84					2.559	0.832		1.048	2.418		1.397	0.451
1.997	0.857					2.237	0.695		0.748	1.442		1.231	0.5
1.356	0.761					2.49	0.511		0.625	1.571		1.075	0.515
2.802	0.808					2.828	0.361		0.599	1.852		1.397	0.279
2.784	1.248					2.035	0.808		0.726	0.37		0.673	0.279
0.84	1.569					3.498	1.177		0.625	0.424		0.884	0.279
1.83	1.533					4.233	0.976		0.969	0.411		0.515	0.25
3.149	2.028					3.544	0.666		0.524	2.057		0.625	0.515
0.928	0.643					1.131	0.646		0.514	0.884		1.52	0.395
0.909	0.695					1.196	1.022		1.237	1.527		1.185	0.515
2.032	1.621					0.729	0.686		1.135	1.017		1.118	0.451
1.559	0.504					0.633	0.471		0.884	1.335		2.211	0.515
2.572	0.958					0.787	1.992		1.162	4.753		1.287	0.75
2.559	1.285					0.785	0.707		1.106	3.124		1.075	0.451
2.874	1.167					0.983	2.122		0.872	3.494		1.185	0.279
1.012	1.402					0.946	0.683		0.828	2.253		0.53	0.451
1.11	1.807					2.229	2.603		0.616	2.065		0.884	0.395
2.726	0.594					1.655	1.449		0.726	2.118		1.256	0.515
4.278	1.135					2.286	2.21		0.616	1.949		1.152	0.25
0.883	0.983					1.594	1.891		0.782	1.25		1.185	0.395
2.861	0.883					1.389	1.023		1.241	3.391		0.729	0.395
5.664	1.26					1.6	0.343		0.828	3.164		1.03	0.395
2.897	0.664					2.771	2.51		0.514	1.829		1.152	0.884
0.775	0.772					1.643	1.676		0.802	1.995		1.125	0.451
1.312	2.211					2.71	0.879		0.719	2.651		0.76	0.395
3.719	1.201					1.307	0.83		1.135	1.672		0.875	0.515
2.95	0.693					2.287	1.199		1.106	5.682		0.952	0.515
4.872	1.727					1.47	1.738		1.13	1.397		0.952	0.838
0.851	1.428					2.02	1.666		0.828	1.749		1.068	0.8
2.275	1.49					1.873	1.935		1.431	1.527		0.952	0.559
1.634	0.479					2.36	1.699		0.828	1.397		0.976	0.53
1.219	1.798					1.312	0.768		0.828	2.08		0.8	0.53
1.219	1.949					1.562	1.935		0.411	9.419		0.673	0.451
1.259	0.606					2.409	2.466		0.436	6.334		0.884	0.5
2.733	2.22					2.383	1.95		0.658	1.541		0.559	0.79
3.09	0.38					1.147	0.676		0.424	1.421		1.624	0.559
1.249	0.677					1.95	1.911		0.424	2.096		1.305	0.279
0.564	1.105					1.505	1.448		0.553	1.906		0.673	0.566
1.437	0.877					1.066	1.624		0.625	1.395		0.515	0.451
1.13	1.437					1.456	2.295		0.822	1.122		0.884	0.559
0.695	0.214					5.698	0.758		0.514	1.079		1.125	0.38
1.015	1.335					2.21	2.066		1.032	0.786		0.79	0.504
1.141	2.436					2.907	1.398		1.271	2.009		0.451	0.38
1.01	2.199					1.375	2.937		0.947	2.66		1.132	0.258
1.015	2.199					1.706	1.265		0.878	1.723		0.625	0.198
0.84	0.958					11.782	0.964		0.828	2.096		0.673	0.25
1.447	0.606					13.075	18.17		1.148	3.961		1.274	0.419
1.153	1.456					3.272	6.756		0.924	5.241		1.068	0.336
0.548	1.891					2.016	5.917		0.828	2.073		0.976	0.53
0.538	1.335					2.081	2.325		0.822	1.973		1.397	0.625
1.616	1.913					6.171	5.508		0.748	1.66		0.79	0.593
1.691	0.775					3.543	3.53		1.027	1.881		0.952	0.088
1.842	1.179					3.948	1.758		1.032	0.689		2.157	0.177
1.371	1.518					3.948	1.875		0.411	1.571		1.463	0.451
1.663	1.141					0.917	1.723		0.514	1.242		0.952	0.643
1.071	0.958					2.587	1.586		0.424	1.586		1.457	0.643
1.28	0.735					4.795	0.542		0.553	1.378		1.328	0.442
1.27	1.053					4.686	2.055		0.689	2.291		1.525	0.364
0.827	0.56					0.937	1.063		0.748	1.271		1.274	0.476
0.64	0.594					4.278	1.688		0.65	0.975		1.007	0.419
0.744	1.807					3.239	0.503		0.93	1.586		0.515	0.4
0.564	1.17					1.882	0.783		1.048	1.667		1.007	0.4
1.657	1.764					6.014	0.905		0.524	1.034		0.91	0.187
1.549	1.386					3.734	0.99		0.975	0.689		1.03	0.38
2.046	1.347					3.517	1.023		1.048	0.77		0.901	0.312
1.271	0.924					3.761	1.704		1.032	0.689		1	0.312
1.26	1.807					0.798	1.913		0.616	1.079		0.515	0.628
1.647	0.594					1.366	2.104		1.148	0.462		0.884	0.25
2.334	0.808					3.742	1.22		1.027	1.09		1.03	0.312
2.293	0.891					3.392	1.014		0.828	1.797		1.256	0.312
1.084	1.303					2.908	4.128		0.828	0.937		1.256	0.576
1.129	0.857					1.698	0.781		0.726	2.332		1.624	0.4
1.6	0.428					1.321	1.136		0.802	2.163		1.125	0.559
1.143	2.538					4.344	2.046		1.027	1.242		0.5	0.279
1.201	3.332					3.599	2.023		1.233	0.83		0.75	0.615
1.83	2.343					4.813	2.684		0.658	1.695		1.152	0.537
1.095	2.311					5.173	1.527		1.894	1.242		2.461	0.729
0.479	2.358					1.025	3.06		1.233	1.387		1.38	0.91
2.198	2.746					1.066	1.093		1.027	1.541		2.371	0.38
1.748	1.489					0.933	2.047		2.026	7.882		1.891	0.364
1.623	1.431					1.791	2.095		1.335	4.009		1.256	0.364
2.324	2.59					2.084	3.114		1.544	5.581		1.007	0.258
1.436	2.127					0.936	2.351		2.054	1.571		1.231	0.25
1.616	1.997					1.024	2.663		1.378	2.056		1.525	0.419
1.071	2.292					2.367	0.729		1.855	2.564		1.425	0.312
0.922	2.565					1.705	1.752		1.421	1.541		1.287	0.699
0.631	1.504					1.869	1.859		1.203	2.096		1.749	0.375
1.901	3.067					3.076	0.966		0.487	1.387		1.075	0.14
0.672	2.934					12.991	1.158		1.325	1.325		1.976	0.279
1.518	0.597					6.645	1.253		1.242	2.841		1.999	0.312
0.844	0.376					1.619	0.906		1.66	3.928		1.38	0.537
1.167	0.428					1.848	1.071		0.487	1.66		1.25	0.537
0.781	0.781					3.349	2.327		0.872	2.003		1.5	0.38
0.677	0.452					2.591	0.946		1.695	2.964		0.91	0.643
0.775	0.452					1.447	0.383		0.937	1.571		1.624	0.988
2.179	1.008					2.374	1.659		0.83	2.222		0.901	0.534
1.225	0.693					2.499	4.849		1.271	2.541		0.559	0.364
0.974	0.564					1.789	3.138		1.079	2.003		0.637	0.4
0.974	0.643					4.329	0.921		1.316	1.667		2.061	0.225
1.371	0.907					1.387	2.044		1.757	5		2.095	0.198
1.012	2.949					0.676	1.078		1.387	1.702		1.118	0.336
0.799	1.304					3.062	1.636		0.987	1.395		1.5	0.442
1.053	1.902					4.852	2.79		1.271	1.855		1.38	0.515
1.559	0.564					4.01	1.149		1.571	4.149		1.952	0.534
0.751	0.64					1.828	2.06		1.242	2.695		1.375	0.375
1.848	1.282					3.603	1.231		0.689	0.556		1.068	0.442
0.851	2.017					2.319	4.089		1.111	0.654		1.425	0.395
1.68	1.45					0.874	2.651		1.271	0.987		1.25	0.534
2.52	1.201					2.105	3.208		2.179	1.454		1.52	0.279
1.297	0.84					0.766	2.168		0.77	2.436		1.346	0.664
1.319	0.452					2.756	1.054		0.616	1.855		0.901	0.5
0.825	1.084					2.539	2.314		1.271	2.778		0.76	0.643
1.879	1.116					1.821	2.356		0.83	2.564		0.637	0.442
0.781	0.594					1.375	4.376		1.316	5.375		0.625	0.884
0.851	1.596					2.585	7.289		1.378	2.056		0.901	0.25
0.877	1.844					1.136	3.646		1.122	1.638		0.625	0.38
0.808	0.793					2.852	2.126		0.83	1.931		0.729	0.576
1.17	1.26					3.452	2.198		1.034	2.027		1.007	0.38
1.194	1.913					2.737	1.778		0.83	1.454		1.237	0.5
0.899	0.851					1.811	6.096		0.872	2.096		1.819	0.534
0.799	1.467					2.087	3.652		0.975	1.571		2.015	0.225
0.95	3.272					1.505	2.971		1.242	3.086		0.976	0.488
0.983	0.42					2.274	2.591		2.027	1.609		0.673	0.312
1.095	1.387					2.273	1.785		1.316	1.122		0.91	0.712
1.34	0.775					3.993	2.538		1.387	1.462		2.378	0.336
2.1	0.834					3.182	1.624		1.325	1.387		1.256	0.562
1.147	1.184					5.692	1.604		0.898	0.987		1.52	0.319
1.783	0.479					3.085	1.035		1.881	1.743		1.179	0.576
1.471	1.993					1.219	0.583		1.173	1.973		1.328	0.53
0.511	0.677					1.39	1.333		1.079	1.421		1.152	0.451
1.147	0.56					2.43	0.808		1.271	0.924		0.875	0.75
2.506	1.153					2.269	0.695		1.586	0.654		0.75	0.515
1.6	6.486					1.648	0.921		0.83	0.975		1.397	1.365
0.781	1.012					1.39	2.591		0.898	2.633		1.346	1.152
0.535	1.303					2.538	3.077		1.203	1.454		1.505	0.87
2.555	1.091					1.554	2.207		0.77	3.07		0.838	0.664
0.479	0.95					2.893	4.154		1.549	2.508		0.884	0.712
1.857	1.905					3.075	3.161		1.271	1.034		1.767	0.53
0.744	2.418					2.251	3.731		1.09	1.797		1.118	0.312
0.664	0.399					2.991	2.517		1.09	1.316		0.79	0.279
1.673	0.594					2.289	1.338		0.987	0.937		0.625	0.38
2.35	0.548					2.183	2.168		0.872	1.66		1.03	0.38
2.146	0.588					1.636	2.606		1.757	2.163		1.007	1.009
2.175	0.883					2.07	2.044		1.862	2.003		0.515	0.559
2.292	0.775					1.029	2.314		1.743	2.311		2.374	0.619
1.763	0.531					1.624	3.438		1.571	4.447		1.52	0.637
1.012	1.438					2.965	2.254		1.702	2.778		1.52	0.576
0.832	0.399					1.029	2.857		0.924	2.778		1.274	0.773
1.391	1.975					1.278	1.177		1.034	2.311		0.901	0.442
0.479	2.086					1.554	1.333		1.034	2.541		2.253	0.976
1.19	1.909					0.921	0.97		1.462	1.855		2.627	0.198
1.387	1.248					1.538	0.666		1.09	2.576		1.231	0.258
0.844	1.194					1.231	1.807		1.111	3.608		1.749	0.312
1.428	1.967					1.446	1.554		1.875	2.065		1.51	0.258
0.958	2.365					1.636	2.207		1.906	1.605		1.346	0.25
1.902	2.211					4.374	1.86		1.906	1.027		0.91	0.752
1.008	1.657					7.208	1.376		1.609	1.527		2.015	0.442
0.664	1.647					5.833	2.764		1.242	1.048		0.8	0.442
0.744	0.62					4.758	2.971		1.203	1.335		1.274	1.194
1.386	2.615					7.272	0.615		0.937	1.027		2.139	0.375
1.092	2.595					4.584	0.686		1.233	0.625		1.152	0.87
1.01	1.303					2.107	1.303		0.689	0.459		0.673	0.395
1.253	2.133					2.025	1.748		0.635	1.135		1.179	0.442
2.388	0.775					1.996	0.723		1.518	0.424		0.901	0.773
1.959	2.239					0.921	3.548		0.556	1.595		1.007	1.635
1.594	1.652					3.587	8.59		0.975	3.494		1.03	0.559
1.86	0.832					1.554	1.604		1.242	2.065		1.185	0.515
1.6	1.307					3.587	1.143		2.19	2.568		1.457	0.442
2.105	1.26					3.723	1.193		1.803	2.619		1.007	0.593
2.579	0.761					3.609	2.83		1.931	1.37		1.231	0.504
1.515	1.27					2.651	1.554		1.638	2.878		0.901	0.319
0.656	1.201					2.991	2.717		1.541	1.608		1.152	0.336
2.107	0.899					3.55	1.996		2.146	0.782		0.76	0.353
2.985	0.656					1.785	2.086		2.141	0.947		2.15	0.319
2.555	0.899					2.126	1.376		1.757	1.012		1.346	0.25
1.542	0.952					2.781	1.338		1.462	0.658		1.397	0.319
0.958	0.775					1.902	0.832		1.702	0.411		1.525	0.712
2.264	0.974					1.636	1.262		1.723	1.233		0.79	0.504
1.28	0.531					2.07	0.583		1.906	0.308		1.414	0.562
1.608	0.825					1.303	0.808		1.421	0.411		1	0.888
1.975	0.756					1.699	0.457		0.77	0.969		1.525	0.676
1.285	0.594					1.902	1.215		1.233	1.794		1.789	0.773
0.974	0.883					3.559	2.514		1.855	1.012		1.624	0.455
1.843	0.585					1.078	1.303		0.83	0.802		0.976	0.699
0.772	0.479					0.87	0.976		0.898	0.205		0.625	1.635
1.699	0.744					1.149	2.345		0.462	1.852		0.884	0.504
2.377	1.845					0.976	1.143		1.122	0.65		0.875	0.312
3.402	0.664					1.376	2.467		1.395	0.828		0.729	0.442
1.655	0.761					2.748	2.909		0.987	0.689		0.637	0.812
1.86	1.747					1.832	3.077		1.849	1.048		1.375	0.488
1.402	1.961					1.943	1.648		1.586	0.411		1.231	0.14
1.616	0.899					1.874	1.084		1.549	0.553		0.673	0.336
1.677	1.095					1.843	1.464		2.179	0.514		0.729	0.884
1.366	1.285					2.057	2.06		1.242	0.802		1.25	0.455
1.11	0.84					0.808	0.571		0.689	1.849		0.625	0.534
2.614	0.851					0.571	2.839		1.453	0.514		1.132	0.822
2.341	0.594					1.533	0.686		1.427	0.524		1.25	0.637
1.569	1.634					1.376	1.714		1.012	0.802		0.395	0.312
1.668	2.341					2.126	1.748		1.624	0.782		0.637	0.258
1.249	1.623					1.278	0.583		1.571	0.741		1.132	0.364
1.739	1.643					2.891	2.668		1.427	0.514		1.667	0.504
3.089	2.971					2.914	2.198		0.884	0.514		0.976	0.75
1.909	0.883					3.202	0.767		2.065	0.658		1.25	0.625
2.99	0.907					4.567	1.946		0.782	1.829		1.007	0.265
2.366	2.079					9.049	2.878		0.782	1.148		0.76	0.504
1.19	1.417					1.636	2.591		0.719	1.171		1.03	0.442
2.852	1.127					1.785	1.49		0.93	0.975		1.118	0.319
1.964	2.582					4.16	1.846		0.599	1.111		1.152	0.258
1.997	2.274					4.397	0.471		0.947	1.37		0.8	0.319
1.909	0.834					7.06	3.496		1.427	0.625		0.875	1.2
1.456	0.827					1.902	2.638		0.514	1.656		1.007	1.5
2.423	0.432					1.533	2.198		0.741	0.748		1	0.625
1.476	1.071					0.767	0.921		1.427	0.802		1.305	0.559
1.527	0.336					1.486	2.864		1.571	0.514		1.274	0.562
3.63	0.479					3.218	0.921		0.93	1.237		0.76	0.515
3.401	1.438					0.824	1.035		1.271	1.647		0.901	0.364
2.205	1.674					1.177	0.615		1.135	1.685		2.576	0.515
0.958	1.555					5.373	1.874		1.241	2.047		1.677	0.755
2.181	0.428					7.872	3.614		0.924	0.969		1.525	1.06
2.638	0.346					5.188	2.43		0.726	2.118		0.976	0.53
5.109	0.891					5.728	1.333		1.111	0.524		1.007	1.829
2.06	0.974					6.366	0.808		1.378	1.37		1.346	0.419
1.437	1.24					3.58	0.983		1.431	1.595		1.328	0.576
1.582	0.594					1.054	9.607		1.595	1.647		0.901	0.566
3.481	0.857					1.729	2.035		1.148	1.672		1.152	0.375
2.179	1.398					2.311	3.778		1.171	1.527		1.287	0.875
3.329	1.357					5.168	2.678		1.048	1.672		1.132	0.395
1.739	2.028					1.807	3.483		0.748	1.032		1.179	0.731
1.924	2.983					2.839	1.946		0.581	1.595		1.274	0.319
1.924	0.967					2.06	1.464		1.032	1.527		0.875	0.265
3.176	2.268					1.966	3.543		0.802	1.647		1.231	0.177
1.747	1.755					1.293	2.424		1.949	1.963		0.79	0.566
1.312	0.56					1.843	4.736		0.987	0.93		1.231	0.395
3.164	1.701					2.386	3.119		1.307	1.13		1.007	0.38
0.511	0.84					2.386	1.231		1.242	1.755		1.007	0.812
1.026	1.319					2.411	0.983		1.421	1.237		1.118	0.783
1.582	2.274					8.686	0.511		1.111	1.471		0.901	0.566
0.939	1.335					1.39	0.485		1.849	1.198		1.152	0.504
1.071	1.188					1.371	2.525		1.462	1.032		1.075	0.25
1.47	0.511					1.054	1.943		0.937	0.947		1.425	0.562
1.639	0.452					1.371	0.571		1.233	0.658		1.414	0.187
2.857	1.437					1.892	1.446		1.271	1.148		1.38	0.395
2.224	0.865					2.147	2.289		1.079	1.335		1.346	0.177
4.017	0.723					1.278	0.571		0.937	0.65		1.075	0.87
3.494	1.037					2.156	1.078		1.325	0.782		1.858	0.699
3.981	0.857					2.107	2.893		1.549	0.726		1.132	1.091
2.23	3.077					2.506	2.4		0.689	0.947		1.352	0.312
2.67	1.81					1.303	1.785		1.544	0.93		0.91	0.38
2.922	1.727					0.808	2.938		0.947	1.481		1.132	0.625
2.852	0.891					0.914	2.06		1.838	1.092		2.019	0.946
2.625	1.835					1.126	1.664		1.722	0.689		1.068	0.455
3.643	1.68					0.832	1.648		0.514	0.424		1.068	0.664
3.747	0.715					1.748	3.273		1.027	0.828		1.274	0.576
2.617	0.594					1.262	0.571		1.271	0.726		1.03	0.652
2.507	0.548					0.767	2.107		0.924	0.553		0.901	0.593
1.81	0.893					1.376	0.485		0.145	1.171		0.976	0.559
1.585	1.643					2.07	2.823		1.233	0.919		1.891	0.442
1.143	0.715					0.87	2.198		1.656	0.741		1.185	0.643
3.708	0.967					1.807	1.143		0.524	0.436		1.007	0.699
0.606	1.347					1.648	2.509		0.741	0.625		1.007	0.643
0.718	0.877					1.648	0.732		1.072	0.719		1.397	0.537
1.051	0.825					1.49	2.556		1.171	0.291		0.79	0.699
0.84	0.511					2.289	3.913		0.872	0.689		0.91	0.419
2.379	1.236					1.231	5.806		1.427	1.271		0.91	0.395
2.747	1.807					0.921	1.054		1.072	0.65		1.075	0.353
3.327	1.431					1.257	0.914		1.072	0.599		1.525	0.559
2.079	2.072					1.231	0.767		1.554	0.822		1	0.437
3.151	0.967					1.303	0.571		0.553	0.847		1.132	0.442
1.071	3.184					1.592	0.361		0.802	0.828		0.91	0.312
0.851	2.352					2.472	0.571		1.202	3.861		1.03	0.336
3.608	1.701					2.086	1.774		1.032	4.46		1.375	0.562
2.769	1.594					1.832	2.897		1.351	1.66		1.03	0.664
2.738	1.017					3.026	9.124		0.969	2.16		1.505	0.707
2.407	0.924					1.687	1.648		0.802	2.688		1.505	0.419
5.242	1.515					1.126	0.97		0.822	1.517		0.838	0.364
2.242	1.063					1.035	1.892		1.453	4.027		1.505	0.488
2.388	2.403					2.025	1.177		0.919	2.688		1.858	0.364
2.916	1.303					2.06	2.506		0.599	2.206		0.976	0.4
1.946	0.479					0.893	2.403		0.919	5.767		0.79	1.651
4.402	1.017					2.156	1.029		0.872	3.632		1.425	0.476
2.498	0.672					0.832	10.126		0.748	3.007		1.624	0.279
2.774	0.49					0.615	2.668		1.397	2.764		1.256	0.279
2.262	1.993					1.902	3.322		1.012	2.702		0.707	0.687
1.467	2.32					0.808	2.43		0.969	1.755		0.451	0.38
0.797	1.271					1.262	1.084		0.726	2.16		0.707	0.395
3.215	1.176					2.556	2.107		0.872	2.435		1.007	0.258
2.083	1.814					0.808	3.026		1.299	1.554		0.952	0.815
2.274	0.899					2.044	2.802		1.339	2.424		1.03	0.664
2.657	1.447					1.126	3.067		0.828	2.329		2.6	0.566
1.499	1.335					1.149	1.592		1.335	1.378		1.463	0.576
3.627	0.479					1.699	2.314		2.206	1.237		1	1.14
2.307	0.797					1.748	1.49		1.325	3.302		1.274	1.017
3.151	0.399					1.503	0.983		1.518	1.072		1.51	0.451
2.882	1.153					1.729	0.893		1.571	1.743		1.629	0.937
2.555	0.548					1.714	0.893		1.316	2.253		0.884	0.652
2.162	0.989					0.921	1.303		1.242	1.767		0.79	0.537
3.112	1.188					2.411	1.729		1.242	1.624		0.79	0.515
3.519	1.071					2.156	5.642		0.898	1.571		0.76	0.395
3.481	0.761					1.525	0.983		1.723	1.571		1	0.687
0.664	1.076					1.874	1.49		1.203	2.853		0.76	0.451
0.336	1.069					1.846	1.996		1.242	1.822		0.875	0.258
2.705	0.664					2.277	3.392		1.203	1.71		0.729	0.53
1.967	0.905					1.381	1.49		0.898	3.236		0.515	0.559
2.224	0.751					0.87	1.973		1.66	2.416		0.952	0.85
2.61	0.958					1.902	0.457		0.77	1.541		0.976	0.85
1.017	1.303					1.966	1.177		0.77	1.815		2.253	0.895
2.237	0.772					2.156	0.485		0.975	1.307		0.673	0.637
3.402	0.62					2.057	0.343		1.242	1.172		0.75	1.288
1.608	0.761					1.149	4.13		0.635	3.184		0.838	1.126
0.808	0.735					1.381	1.49		0.987	1.233		0.976	0.868
2.258	1.203					1.503	1.624		0.786	3.433		0.91	0.752
2.482	1.555					0.921	1.165		1.757	1.936		1.457	0.5
1.614	0.538					1.999	2.611		1.454	2.753		1.274	0.515
4.253	0.475					0.361	2.611		0.975	1.586		0.91	0.395
1.01	0.851					2.168	2.219		1.034	1.335		2.015	1.06
1.012	0.656					2.311	4.16		0.487	1.209		1.118	0.353
0.594	0.64					0.8	4.551		0.786	1.234		0.976	0.451
0.725	1.167					1.126	2.914		0.487	1.758		0.838	0.353
0.958	0.612					2.678	1.376		1.242	2.651		0.91	0.76
0.958	0.793					1.554	0.723		1.079	1.524		1.152	0.625
1.303	1.01					2.06	0.571		1.378	1.679		0.559	0.53
0.715	1.616					1.446	1.035		1.702	1.901		1.274	0.559
0.735	1.541					3.226	0.87		0.436	1.293		0.625	0.76
3.378	1.127					1.718	2.629		1.462	1.148		0.75	0.729
1.45	0.594					1.538	2.022		0.872	2.16		0.625	0.515
2.705	0.744					2.509	2.506		1.723	1.744		0.559	0.515
1.13	0.715					2.823	4.498		1.586	1.383		0.79	0.515
0.594	0.62					1.832	2.949		1.586	1.402		0.79	0.395
2.186	0.834					1.446	1.953		0.487	1.651		1	0.375
3.158	0.643					1.193	1.333		2.096	1.582		0.976	0.515
3.446	0.564					6.766	1.177		1.387	1.388		1.007	0.729
1.673	0.548					5.487	3.314		1.325	1.701		1.03	0.451
1.467	0.297					3.361	1.538		1.307	1.455		1.075	0.707
1.763	0.252					2.891	1.143		1.325	1.773		0.707	0.79
1.582	3.513					3.702	1.078		1.454	1.309		1.132	0.673
1.179	2.365					5.803	6.563		1.242	2.508		1.789	0.79
3.051	0.479					6.881	1.177		1.203	1.453		0.5	0.279
2.62	0.989					15.967	1.785		0.654	1.592		0.79	0.75
2.367	0.715					14.266	2.866		1.949	1.644		0.76	0.559
1.865	3.461					2.811	0.824		1.09	2.311		0.5	0.375
0.967	1.643					3.932	0.87		0.872	0.726		1.007	0.279
2.052	3.391					1.464	0.921		1.203	1.263		0.395	0.353
0.939	1.822					2.717	0.695		1.173	2.416		0.637	0.559
0.725	2.181					2.403	0.615		2.311	0.782		0.79	0.559
2.32	0.797					2.147	7.193		2.508	1.875		0.625	0.279
1.201	0.989					5.605	6.47		3.116	4.111		0.884	0.952
0.744	2.016					1.699	1.946		0.872	1.817		0.673	0.451
2.086	2.999					8.027	1.636		1.09	1.431		0.729	0.515
1.026	1.271					3.867	3.657		1.242	2.255		0.625	0.279
0.735	0.303					1.956	1.946		2.841	3.733		0.625	0.395
0.715	0.585					3.218	2.538		1.609	3.282		0.884	0.177
1.6	0.967					3.05	1.381		1.395	2.485		0.637	0.177
0.865	0.38					2.269	1.943		2.009	2.054		0.5	0.279
2.615	1.515					2.174	3.528		1.395	1.442		0.8	0.5
1.427	0.883					2.022	4.502		0.635	1.624		0.729	0.515
1.445	2.146					3.232	6.96		1.242	1.315		0.838	0.451
1.549	0.844					2.025	1.616		1.541	1.93		0.451	0.451
1.282	0.751					6.087	3.094		1.242	2.467		0.5	0.177
1.968	0.597					12.074	2.454		1.387	3.952		0.625	0.515
1.549	0.538					4.039	1.084		1.111	2.297		0.76	0.353
0.548	0.416					1.525	1.554		0.77	2.794		1.152	0.673
1.355	0.511					1.741	1.554		0.924	2.651		0.625	0.625
1.285	0.594					7.294	2.378		1.395	3.054		0.76	0.375
0.677	0.356					4.32	1.376		1.906	1.438		0.75	0.637
1.428	0.851					5.327	0.666		1.421	1.162		0.451	0.673
0.84	1.471					2.098	0.983		1.803	3.089		0.637	0.515
0.464	2.107					5.178	0.732		1.242	1.241		0.559	0.76
0.594	2.069					2.878	3.68		1.271	1.46		0.451	0.279
1.843	1.634					6.218	6.626		1.242	0.975		0.673	0.637
0.715	0.922					2.938	2.025		0.987	9.003		0.515	0.5
1.312	1.303					1.143	5.505		1.079	2.922		0.637	0.25
1.275	0.531					5.212	2.745		1.034	6.468		0.637	0.637
1.942	2.292					2.611	1.022		1.518	2.167		0.729	0.673
1.822	0.939					2.79	1.177		1.173	2.08		0.559	0.625
1.091	1.308					2.609	9.714		1.111	7.893		0.79	0.625
0.751	2.84					3.881	1.395		2.027	4.036		0.76	0.8
0.479	2.772					7.429	1.748		1.09	5.613		0.559	0.884
0.479	0.677					7.498	3.232		2.275	2.804		0.515	0.279
0.245	1.285					14.791	0.893		1.702	3.704		0.625	0.515
0.62	2.815					3.153	1.022		0.635	2.775		0.53	0.125
0.677	1.996					2.79	0.723		1.525	7.723		0.5	0.25
0.909	0.346					0.723	2.289		1.638	8.406		0.451	0.884
1.285	1.639					1.022	3.587		3.101	4.645		0.637	0.729
2.018	2.184					3.833	1.741		2.633	2.095		0.451	0.625
1.977	1.928					17.896	1.278		2.316	1.541		0.79	0.79
1.807	2.406					3.043	1.916		2.163	0.689		0.673	0.875
1.486	2.94					2.991	1.996		2.347	3.136		0.559	0.76
1.143	0.967					3.476	1.807		1.702	1.541		0.729	0.5
0.695	0.725					2.156	2.92		1.667	1.017		0.707	1
0.548	0.643					2.035	1.624		1.387	1.794		0.91	0.8
0.656	0.361					5.645	2.878		1.378	0.919		1.231	0.79
1.436	0.827					2.044	1.843		1.242	1.797		1.152	0.375
0.772	0.594					2.811	2.767		1.09	3.263		1	0.637
2.311	1.13					3	0.824		1.079	3.124		0.838	0.279
1.412	0.718					3.22	3.077		1.702	4.962		1.274	0.451
0.723	0.909					2.311	2.183		1.797	7.095		0.79	0.25
0.735	0.857					2.668	1.636		1.271	2.764		0.875	0.451
1.909	0.93					1.303	3.235		1.462	5.136		0.729	0.25
1.822	2.075					3.161	2.314		1.454	1.427		1.007	0.5
0.928	1.135					2.762	1.078		1.421	2.862		0.952	0.515
2.162	0.597					0.976	2.864		2.222	1.624		0.79	0.673
1.188	2.498					2.107	0.921		1.931	3.415		0.75	0.125
0.38	0.891					1.486	1.165		2.619	2.179		0.515	0.25
2.712	1.891					1.538	1.022		1.849	3.217		0.76	0.5
2.078	0.95					3.901	1.084		1.254	2.039		0.625	0.559
0.416	1.076					7.678	3.119		1.954	2.047		0.637	0.625
0.597	0.612					3.82	1.078		1.315	1.817		0.625	0.729
0.464	1.176					4.202	1.718		1.438	1.894		0.75	0.625
0.504	1.578					3.006	0.983		0.878	1.694		0.75	0.5
1.608	0.725					8.15	1.86		1.644	0.947		0.91	0.76
1.732	0.606					1.616	1.303		2.157	1.656		0.79	0.637
1.387	1.008					1.376	0.723		1.287	2.781		0.53	0.353
0.672	0.883					22.286	1.464		1.335	2.804		1.305	0.625
0.891	2.341					6.644	0.695		0.726	3.488		0.729	0.451
2.852	2.125					3.144	0.511		0.828	1.672		1.305	0.53
1.814	0.677					2.263	1.446		1.571	1.984		0.901	0.395
1.263	1.17					3.398	3.438		0.782	1.46		1.118	0.279
1.714	2.021					3.235	3.314		1.517	2.518		0.707	0.177
0.715	2.462					3.409	2.802		0.719	0.947		0.884	0.515
0.825	1.249					2.658	3.436		0.782	0.924		0.75	0.451
1.039	2.293					3.043	1.554		1.111	0.802		2.752	0.25
1.427	1.022					2.098	2.893		2.065	1.46		1.681	0.25
1.012	1.017					3.578	3.744		1.162	0.969		1.5	1.03
2.079	1.486					1.718	4.356		1.233	1.111		1.352	0.75
2.63	1.545					6.766	3.119		0.689	0.581		1.152	1.03
1.053	1.834					3.094	2.314		0.878	2.222		1.457	0.515
2.358	2.379					2.914	4.962		1.148	1.397		1.256	0.5
1.091	2.1					3.556	3.409		1.111	1.378		1.132	0.76
0.735	2.404					3.026	2.909		1.233	1.694		0.875	0.637
1.095	0.715					2.168	2.356		0.616	1.849		1.007	0.75
2.142	1.319					2.914	2.948		0.947	1.237		0.729	0.515
3.388	1.19					2.517	1.338		0.726	1.976		0.673	0.395
2.275	0.266					3.63	1.699		0.822	1.568		1.256	0.515
1.723	0.924					2.611	2.06		1.849	1.672		0.76	0.375
2.54	2.1					8.486	1.333		1.335	0.884		0.637	0.673
3.081	0.677					11.93	1.843		1.749	1.237		0.79	0.79
2.673	0.695					10.692	1.084		0.947	1.335		1.231	0.375
3.09	0.428					10.741	1.785		0.975	1.25		0.976	0.375
3.213	1.249					7.979	2.022		1.032	1.148		1.457	0.637
1.864	1.368					7.537	1.143		1.106	0.782		1.179	0.279
2.625	2.318					4.191	1.054		0.802	0.828		1.03	0.5
2.692	0.983					3.384	2.171		1.378	1.397		1.231	0.515
1.249	1.116					3.188	1.741		1.027	0.719		0.673	0.451
0.899	0.958					1.846	3.693		0.919	0.847		1.152	0.637
1.714	0.695					2.509	5.498		0.828	0.514		0.625	0.5
0.808	0.693					2.974	4.044		0.65	1.71		0.75	0.76
0.38	0.797					3.587	1.843		0.828	1.949		1.125	0.559
3.303	0.531					4.171	1.338		0.924	1.829		1.644	0.8
2.604	2.81					4.731	0.914		1.032	1.438		1.52	0.279
1.747	0.693					9.829	4.205		1.672	1.605		1.075	0.515
0.38	2.079					12.295	1.49		1.202	1.092		1.152	0.76
1.977	1.355					5.794	2.638		1.605	1.032		1.118	0.673
0.718	2.028					2.857	0.457		1.442	1.148		0.79	0.707
2.048	0.715					2.107	6.176		0.919	1.315		1.03	0.76
1.356	2.594					2.556	1.054		0.884	1.471		1.03	0.451
2.048	0.827					3.545	1.165		0.924	0.325		0.625	0.53
1.909	2.307					1.699	0.646		0.822	0.625		1	0.515
0.594	0.606					1.946	8.001		0.741	0.782		1	0.625
0.974	1.143					3.936	1.414		0.782	0.878		0.515	0.75
1.184	0.416					1.486	2.743		1.171	1.254		0.25	0.451
1.412	1.391					2.168	3.589		1.13	1.431		0.395	0.625
1.545	1.184					6.061	1.143		1.397	1.237		0.76	0.515
2.102	2.637					7.053	0.686		0.828	0.884		0.625	0.25
1.919	1.135					3.53	1.996		0.924	1.397		0.79	0.25
1.489	0.479					6	1.533		0.719	0.975		0.637	0.25
1.071	1.614					1.943	2.506		1.7	1.427		1.328	0.75
0.594	0.735					2.171	3.218		0.828	1.171		0.76	0.8
3.089	1.879					0.97	4.573		1.25	1.722		0.353	1.007
0.677	2.153					0.914	3		0.782	1.595		1.118	1.007
2.565	0.643					1.699	4.59		0.919	0.748		0.75	0.625
2.925	1.598					14.176	1.278		0.93	1.595		0.515	0.395
1.807	1.017					4.374	2.207		0.726	0.726		1.132	0.5
2.191	0.905					3.026	2.156		0.726	1.647		1.007	0.625
1.614	0.606					2.331	2.219		1.351	0.65		0.673	0.5
1.739	0.775					1.956	2.098		1.027	1.829		1.03	0.395
2.083	1.201					2.556	1.432		1.644	1.335		0.79	0.25
1.655	1.129					12.248	1.054		1.271	1.237		1.068	0.625
0.834	0.883					2.823	1.303		1.106	1.058		0.79	0.625
0.677	0.564					1.916	2.174		0.748	3.788		0.53	0.838
0.922	0.464					2.827	1.278		1.13	1.973		0.625	0.79
2.464	0.891					4.32	1.843		1.335	1.656		0.637	0.5
1.392	1.96					2.171	2.183		0.782	2.08		1.7	1.03
1.116	2.679					4.129	0.942		1.111	2.095		1.125	0.5
1.282	2.655					1.376	2.195		0.802	1.339		1.397	0.375
2.032	1.063					2.591	1.699		0.658	2.625		1.068	0.375
1.934	3.446					0.914	1.533		1.335	2.363		1.397	0.673
1.179	1.095					3.361	1.624		0.924	2.177		2.49	0.515
0.718	0.922					4.242	0.808		1.82	2.568		1.068	0.353
0.967	1.747					5.357	1.149		1.148	1.746		0.451	0.673
0.967	0.511					3.84	0.732		1.25	1.911		0.451	0.395
0.56	0.664					5.316	4.989		1.106	1.517		1.068	0.451
1.807	2.72					3.967	4.508		0.847	3.226		0.91	0.395
1.328	3.286					3.731	1.338		0.616	2.217		0.976	0.451
1.223	0.958					2.356	1.414		0.726	2.281		0.901	0.279
1.71	0.677					7.376	1.525		1.442	1.797		1.38	0.559
1.039	0.42					3.98	0.646		1.027	2.184		1.231	0.451
1.275	1.212					4.774	1.503		1.271	1.544		0.729	0.279
3.094	1.135					2.991	4.284		1.397	2.467		0.729	0.353
1.96	0.597					2.752	1.303		0.424	1.919		1.256	0.625
2.852	0.479					1.946	2.356		1.171	2.45		0.451	0.25
1.01	0.827					4.092	1.39		1.148	0.878		1.118	0.625
1.063	0.907					5.452	1.303		1.568	1.072		0.673	1.118
0.64	0.996					2.378	3.589		1.048	1.335		0.637	0.952
1.807	0.718					2.762	1.741		0.802	1.092		0.625	1.125
1.996	0.361					3.901	1.054		0.919	1.233		0.976	0.75
3.75	2.69					4.185	0.732		1.471	1.271		1.179	0.75
0.631	2.899					2.496	1.084		0.828	2.834		1.152	0.515
2.464	1.012					1.143	1.177		1.672	1.012		0.637	0.75
2.802	1.071					1.293	3.913		0.689	1.471		0.451	0.395
1.091	0.656					4.882	2.356		1.072	0.726		0.673	0.625
0.905	1.188					2.914	1.86		2.16	1.148		1.305	1.185
1.835	0.479					3.017	1.885		2.407	0.919		1.03	1.505
1.631	0.594					4.122	2.675		1.82	0.828		1.375	0.279
1.755	0.958					3.721	2.668		0.919	1.027		0.375	0.353
1.701	1.201					1.39	1.636		1.162	0.625		1.629	0.353
1.225	1.445					4.573	0.571		0.719	1.672		0.625	0.637
0.606	0.905					3.609	1.126		0.514	1.397		1	0.451
2.513	0.974					2.107	1.729		1.442	1.397		0.8	0.451
1.304	1.467					5.572	4.51		0.514	1.541		1.25	0.5
1.143	1.916					2.697	4.805		0.947	1.135		1.007	0.395
0.585	0.416					1.193	5.629		0.847	6.389		0.91	0.395
0.958	1.051					5.284	4.041		0.924	2.324		0.375	0.353
0.891	1.605					5.222	0.583		1.027	2.714		1.132	0.353
1.188	0.656					2.446	1.084		1.106	1.453		0.625	0.451
1.037	1.563					3.476	1.193		0.969	3.049		0.79	0.25
0.479	1.848					0.767	0.914		1.058	1.949		1.007	0.25
1.303	1.219					0.921	2.631		1.237	2.893		1.256	0.25
1.355	2.125					3.338	2.286		1.237	2.023		0.515	0.279
1.533	0.775					0.723	1.748		0.689	1.938		0.75	0.395
1.387	0.695					1.303	1.885		0.748	3.097		0.952	0.25
1.219	2.295					1.744	2.991		0.93	2.679		1.068	0.375
1.263	2.262					3.088	0.942		0.884	2.217		0.637	0.375
0.643	1.783					1.699	3.521		0.424	1.852		1.976	0.515
1.026	0.761					1.029	2.98		0.782	2.253		0.79	0.515
1.755	1.053					1.973	2.678		0.802	3.082		0.559	0.375
0.808	0.983					1.338	3.721		0.884	2.485		0.901	0.25
0.996	1.308					0.983	6.215		0.878	2.383		1.425	0.53
0.905	0.361					0.914	6.113		1.027	2.552		1.274	0.559
0.799	0.452					2.752	2.06		0.878	1.397		0.901	0.515
0.924	0.32					3.55	2.098		1.271	3.39		0.76	0.673
1.732	0.416					3.322	1.395		1.13	2.568		0.79	0.875
1.17	1.604					7.571	0.914		0.878	2.714		0.673	0.75
1.515	0.62					4.712	0.983		0.878	1.852		1.52	0.25
1.489	1.27					10.225	1.029		0.878	2.196		0.637	0.395
0.588	1.008					3.689	1.434		1.198	2.347		1.118	0.177
0.475	0.594					1.303	0.583		1.092	3.082		0.884	0.5
1.49	1.022					1.262	2.965		1.058	3.124		0.451	0.25
2.192	0.538					8.411	2.666		1.135	1.241		0.625	0.729
2.087	1.834					5.42	2.403		0.93	2.467		0.637	0.395
1.639	0.827					5.94	2.717		0.726	1.072		0.75	0.451
1.605	0.98					7.417	1.892		0.847	0.878		1.51	0.559
1.763	1.012					7.196	4.344		0.424	1.072		1.767	0.5
1.634	1.673					6.397	1.538		1.106	1.571		1.185	0.5
1.13	2.211					5.52	0.832		1.032	0.93		1.505	0.637
2.439	0.594					5.743	1.785		0.689	5.393		0.79	0.637
1.997	1.49					5.784	0.646		1.032	2.054		0.515	0.673
2.35	0.98					7.519	0.646		1.237	3.699		0.838	0.375
2.625	0.594					1.916	2.525		1.335	2.499		0.75	0.395
2.317	1.308					2.174	1.143		1.058	1.382		0.91	0.559
1.663	1.727					5.857	1.554		0.878	1.048		0.79	0.353
2.042	0.718					2.06	1.022		0.514	1.496		0.353	0.637
2.482	0.416					3.806	1.078		0.726	0.919		1.305	0.5
2.378	0.214					2.289	1.371		1.237	1.442		0.75	0.375
2.004	0.336					1.718	2.198		0.782	5.556		0.901	0.5
1.312	0.844					2.386	2.884		1.431	2.866		0.79	0.838
1.071	3.335					1.554	1.946		1.106	2.096		1.007	0.5
1.17	0.832					2.022	1.714		1.198	2.027		0.637	0.559
2.205	0.891					6.821	1.143		1.13	1.875		0.707	1.25
3.101	1.967					1.699	1.588		0.424	1.803		0.673	0.637
1.438	0.612					0.921	2.666		0.919	1.695		0.637	0.515
2.133	0.772					2.107	1.616		1.202	0.872		0.353	0.279
0.893	0.656					1.774	2.638		1.233	1.034		1.179	0.451
0.967	0.606					4.302	2.135		0.969	1.702		0.559	0.5
1.437	0.42					2.311	2.638		1.605	1.541		1.06	0.451
2.282	1.902					3.398	1.143		0.947	1.203		1	0.375
1.319	2.152					3.637	1.131		1.339	0.937		1.132	0.25
1.876	0.781					2.183	2.356		1.938	0.77		0.673	0.177
3.149	0.42					5.966	2.472		1.554	1.609		1.777	0.451
3.754	0.62					3.332	2.717		1.299	1.462		0.946	1.624
2.822	1.865					3.316	1.126		1.852	1.421		0.822	0.451
1.431	0.464					1.714	0.8		1.46	1.271		1.635	0.279
0.677	0.718					1.807	0.583		1.148	1.571		1.562	0.375
0.695	0.588					3.901	1.193		1.351	0.689		0.566	0.353
0.891	1.084					1.648	0.695		0.616	3.07		0.643	0.25
0.538	0.56					2.517	2.823		1.335	1.695		0.562	0.279
1.909	0.643					2.611	2.53		1.453	1.421		1.034	0.375
1.496	0.535					1.687	2.331		1.656	1.242		1.501	0.515
0.664	0.564					1.956	1.262		1.471	1.421		0.868	0.25
2.125	0.695					2.767	0.893		1.995	0.83		0.576	0.279
1.17	0.432					0.832	1.193		2.118	1.203		1.567	0.25
0.857	0.715					4.554	0.921		1.453	1.173		1.552	0.279
1.092	0.588					2.174	1.257		1.287	2.141		0.923	0.75
1.015	0.38					2.496	2.198		0.741	0.635		1.2	0.451
0.715	0.715					2.462	1.035		0.782	1.079		0.783	0.515
0.832	0.38					11.837	4.007		0.599	0.786		1.25	0.395
2.153	0.643					5.539	1.636		0.581	4.94		0.755	0.637
2.02	1.764					1.943	1.996		1.241	6.105		0.8	0.279
1.236	1.312					2.297	1.084		0.802	2.146		0.559	0.515
2.146	1.026					1.49	1.503		0.689	1.549		0.442	0.625
2.218	1.071					4.129	1.39		0.616	2.027		0.537	0.375
2.1	0.84					1.832	1.177		0.828	6.072		0.566	0.952
1.27	1.916					4.039	1.035		0.741	3.663		0.615	0.5
0.844	0.656					2.086	0.942		0.524	3.976		1.034	0.673
0.775	1.755					3.298	0.343		1.554	4.033		0.877	0.279
0.761	1.668					4.909	0.511		1.027	2.879		0.673	1.624
1.461	1.037					0.723	0.695		0.514	1.307		0.952	1.999
2.495	1.78					1.215	4.284		1.106	3.239		0.712	0.395
0.62	0.464					1.843	4.302		1.694	2.009		0.488	0.673
0.643	1.319					1.774	3.498		1.254	3.393		0.38	0.625
0.793	1.727					1.084	1.376		1.032	4.838		0.712	0.515
1.01	1.677					1.636	2.289		0.878	1.881		1.06	0.515
1.248	0.585					1.143	1.432		1.027	1.881		0.763	0.729
2.436	0.64					3.992	1.636		0.802	1.525		0.615	0.353
1.249	1.408					1.588	0.921		0.726	1.242		0.504	0.625
1.727	0.808					4.967	2.126		0.621	5.082		0.559	1.125
1.456	0.677					1.278	2.06		1.109	2.879		0.53	0.515
1.518	0.983					2.286	3.438		1.04	2.691		0.576	0.515
2.39	2.239					3.962	3.109		1.013	1.855		0.593	0.395
1.664	0.479					2.726	1.832		0.586	2.009		1.232	0.353
1.053	0.432					1.49	4.457		0.654	3.239		0.712	0.451
0.531	1.402					4.143	2.606		0.616	2.222		1.288	0.5
2.343	1.201					1.744	4.215		0.726	1.875		1.471	0.279
0.891	0.535					4.344	3.316		1.106	1.454		0.625	0.375
0.967	2.08					3.05	2.025		1.027	1.541		0.537	2.404
0.808	0.62					1.892	1.49		1.054	1.307		0.537	1.152
1.616	1.26					1.86	2.219		0.975	1.66		0.625	0.729
2.404	0.585					1.39	1.381		1.242	1.541		1.464	0.976
1.471	0.346					1.381	1.554		0.668	1.421		0.75	1.802
0.928	1.6					1.525	1.338		0.909	1.395		0.625	1.132
0.672	1.387					2.83	1.999		2.778	0.987		0.752	1.007
2.179	0.909					2.884	1.714		1.549	2.876		0.752	0.395
1.864	1.282					3.017	2.025		0.786	1.571		0.812	0.952
1.382	0.772					0.767	3.47		2.067	1.685		0.673	0.177
1.249	0.479					4.16	2.174		0.689	2.696		0.576	1.075
1.578	1.303					2.762	2.717		0.77	2.398		0.589	0.76
1.614	1.308					2.974	1.414		1.421	2.849		0.783	0.177
0.744	1.253					2.356	1.687		1.757	2.804		0.888	0.729
0.479	0.857					1.149	1.792		1.242	1.93		1.062	0.625
0.564	1.223					0.832	0.917		1.862	3.184		1.502	0.91
1.344	1.677					2.631	1.533		1.079	2.741		1.274	0.625
1.13	2.32					2.971	1.363		0.898	2.026		0.85	0.395
1.253	2.506					1.525	1.98		0.937	2.756		2.095	0.25
0.899	0.535					2.938	5.26		1.549	1.517		1.179	0.91
1.315	0.475					2.764	0.909		1.549	1.7		1.091	0.901
1.008	1.616					2.472	1.787		1.571	1.254		0.687	0.901
2.712	0.62					3.946	1.875		0.987	1.092		0.652	0.559
2.139	0.725					2.866	1.389		2.773	1.237		0.451	0.5
1.386	0.588					2.752	2.06		1.518	1.233		0.619	0.76
1.371	1.677					2.422	1.093		1.702	2.537		1.9	1.305
1.366	1.184					2.914	2.291		1.09	3.952		1.602	0.707
0.832	1.135					3.496	1.105		1.122	2.667		1.093	0.25
0.893	0.718					1.636	1.73		1.242	1.171		1.009	0.25
0.693	0.508					3.901	1.832		1.111	3.916		1.525	0.729
0.832	0.49					3.429	1.634		2.311	1.608		0.593	1.007
1.724	0.827					2.044	3.194		1.541	4.881		0.515	0.729
0.797	0.735					4.574	3.825		1.66	2.255		0.79	0.559
1.431	0.452					1.874	3.024		1.66	4.027		0.884	0.559
1.496	0.643					2.219	1.787		1.518	2.92		0.576	0.353
0.664	0.428					5.268	1.958		1.316	4.018		0.537	1.007
0.594	0.899					2.762	0.988		1.09	2.909		1.946	0.8
0.939	2.1					4.55	2.11		1.881	2.047		1.776	0.729
1.677	2.784					3.842	1.975		1.173	2.909		2.147	0.53
1.17	1.188					1.946	0.83		1.203	2.909		1.654	0.625
0.631	0.834					1.49	1.973		2.583	1.976		1.167	0.673
0.834	1.968					1.6	0.879		0.975	2.619		1.126	0.91
0.98	0.772					1.193	1.104		1.638	1.647		2.643	0.559
1.515	0.899					1.029	2.305		1.387	2.467		2.124	0.625
1.6	1.219					13.119	0.976		1.233	1.233		1.875	0.637
1.143	0.93					2.297	2.706		1.325	2.054		1.41	0.5
1.012	0.797					1.165	0.874		1.378	2.45		0.946	0.515
1.895	0.893					2.386	1.868		0.77	2.905		1.41	0.5
0.775	0.535					2.525	1.774		1.875	2.262		0.815	0.625
1.026	1.188					1.741	1.913		1.09	2.342		1.194	0.79
0.808	0.664					2.658	1.638		0.77	1.656		0.699	0.625
0.781	0.744					2.314	0.857		0.556	1.202		0.699	0.625
1.026	1.391					1.49	2.045		0.924	1.517		1.002	0.53
3.674	2.442					0.571	1.025		0.898	1.335		0.937	0.451
1.94	0.772					3.019	1.898		2.412	2.118		0.576	0.559
0.928	0.511					2.971	2.308		1.09	2.281		0.952	0.53
1.486	0.775					3.094	0.419		1.173	0.553		1.759	0.625
2.538	1.051					2.514	3.161		1.242	0.919		0.952	0.8
3.934	0.775					1.616	0.423		0.689	0.514		1.189	1.068
2.354	0.376					2.356	1.093		2.436	2.671		1.002	1.075
1.545	0.643					1.371	2.299		0.987	2.854		1.187	0.395
4.245	0.62					2.101	1.789		0.872	2.995		0.946	0.5
2.184	0.656					2.538	1.681		1.242	2.474		0.956	0.673
2.1	2.565					2.289	1.093		0.987	1.7		2.047	0.53
1.643	1.153					2.386	0.676		1.122	1.767		0.615	0.625
1.371	1.402					2.198	2.287		0.924	1.758		0.76	1.068
0.761	0.548					2.035	1.679		0.937	1.817		0.773	0.451
3.689	0.718					4.398	0.949		1.609	1.672		1.107	1.03
3.127	0.695					0.732	0.61		1.122	1.106		1.256	0.395
3.46	1.092					1.395	0.983		0.987	1.027		0.884	0.559
2.06	1.188					2.938	1.823		1.387	1.886		0.901	0.625
1.895	0.877					2.578	1.066		1.541	2.023		0.488	0.79
1.297	0.452					2.517	1.133		1.518	1.471		0.664	0.451
2.115	0.245					2.297	2.532		2.66	1.017		1.069	1.075
3.693	0.643					1.022	1.58		0.786	2.222		0.952	0.559
1.076	0.851					3.109	3.302		2.206	2.599		0.8	0.559
2.668	0.967					2.752	2.087		1.862	3.042		0.69	0.901
2.852	1.026					1.843	2.021		1.906	1.202		0.75	0.451
3.044	2.046					5.619	1.084		1.421	3.269		0.75	0.8
2.404	0.775					1.193	1.416		0.937	2.157		1.85	0.637
2.945	1.368					1.829	2.121		0.924	3.415		0.69	0.976
1.071	1.782					3.881	1.563		0.77	2.418		0.712	0.952
4.279	0.535					6.327	1.142		0.924	1.198		0.712	0.901
3.029	0.475					2.424	1.211		1.09	0.947		1.349	0.729
2.551	0.899					0.695	1.58		1.387	0.947		1.349	0.637
4.11	0.695					4.14	1.458		1.316	0.947		0.534	0.279
3.137	1.73					1.741	0.783		0.937	1.315		0.576	0.76
1.934	1.585					1.86	1.552			0.847		0.812	1.007
1.408	1.017					2.353	1.118			1.233		0.504	0.901
0.883	0.672					1.843	1.044			1.722		0.712	0.625
0.958	1.039					4.397	0.983			3.226		0.442	0.729
3.055	0.594					2.857	1.488			2.518		1.152	1.007
2.424	1.545					2.06	1.547			2.407		1.064	0.838
2.27	0.751					2.878	1.758			1.984		0.85	0.53
3.489	0.464					2.606	1.488			3.064		0.978	0.637
2.649	0.56					1.956	1.524			2.255		0.75	0.515
2.449	0.548					3.799	0.692			2.826		0.451	1.007
2.021	1.039					2.658	0.835			2.342		0.76	0.79
2.153	0.857					2.4	0.53			2.047		0.929	0.884
1.141	0.958					4.253	0.615			2.766		3.604	0.673
0.967	0.877					3.251	2.257			3.089		2.461	0.8
1.141	0.479					1.744	1.376			1.773		1.075	0.637
1.141	0.606					1.829	2.952			0.689		1	1.231
0.62	1.791					1.446	1.516			1.315		0.875	0.8
0.693	0.718					1.829	0.762			7.281		1.03	1.525
1.091	0.834					1.262	0.724			3.265		1.7	0.559
0.928	1.253					1.486	1.879			2.905		1.189	0.637
1.219	1.344					2.971	0.947			3.739		1.002	1
0.808	0.808					1.973	0.919			2.806		1.397	1.874
1.319	1.934					1.165	0.598			3.333		0.79	1.397
1.355	1.012					1.257	2.642			2.593		0.515	0.8
1.188	0.905					1.022	1.507			2.08		0.628	0.76
1.105	0.974					3.019	1.982			1.852		0.566	0.5
2.62	0.531					2.198	1.536			1.241		0.699	1.152
1.783	1.263					2.717	2.386			5.328		0.625	1.007
1.01	1.127					2.638	1.964			4.053		0.488	0.838
2.016	1.427					4.951	1.164			2.574		0.815	1.068
1.763	1.515					1.303	1.066			2.854		0.375	0.8
2.579	0.376					3.882	6.653			2.702		0.91	0.729
1.6	1.378					4.623	1.886			1.335		1.017	0.279
2.093	0.715					2.823	2.496			1.233		0.395	0.395
3.45	1.428					3.006	2.087			1.13		0.488	0.395
1.091	0.588					1.592	2.722			0.919		0.534	0.125
3.024	0.64					2.147	1.363			0.689		0.763	0.279
2.023	0.38					1.525	1.671			1.672		0.576	0.395
3.094	1.335					2.578	1.789			1.171		0.69	0.451
1.307	1.408					1.636	1.21			3.265		0.939	0.637
1.203	1.614					2.044	1.32			1.608		0.85	0.79
1.01	1.845					3.673	2.493			2.026		1.068	0.559
2.274	0.893					1.149	1.416			2.281		0.763	0.375
2.945	0.548					3.05	0.903			3.171		1.37	0.25
1.203	1.437					2.467	2.324			4.141		0.895	0.279
1.304	0.656					2.025	4.331			2.537		0.562	0.279
2.769	1.225					3.161	3.395			5.789		0.628	1.237
2.311	1.701					2.356	0.686			4.705		0.712	1.007
3.37	1.86					2.183	1.659			3.678		0.79	0.515
2.783	1.864					2.857	2.142			4.064		0.91	1.007
0.775	1.523					9.064	1.105			3.601		0.451	1
0.756	0.958					6.515	1.746			1.984		0.476	0.375
1.172	1.864					4.463	1.562			0.93		0.589	0.353
1.985	1.26					8.096	0.324			1.111		0.884	0.559
1.438	0.832					7.294	5.164			2.679		0.589	1.25
2.916	0.643					1.748	6.117			3.082		0.699	1.754
0.899	0.548					2.289	2.194			2.262		1.256	0.515
1.616	0.834					1.748	1.643			2.118		0.773	0.625
1.596	0.958					2.297	1.787			2.108		0.664	0.451
1.259	0.715					1.943	1.449			1.431		0.559	0.707
2.198	0.775					1.774	2.234			1.148		0.589	0.375
1.194	0.677					1.885	1.451			1.111		0.673	0.637
1.49	1.402					1.446	0.87			1.743		0.476	0.625
2.191	0.827					1.39	0.729			0.802		0.279	0.395
1.179	1.153					2.06	1.115			1.106		0.593	0.5
1.437	1.141					1.624	1.352			1.171		0.699	1.03
2.442	2.199					0.942	3.547			2.501		1.152	0.673
2.324	0.793					3.208	1.821			2.018		0.712	0.625
0.797	0.538					4.457	0.855			1.527		0.834	0.637
1.787	0.775					3.398	1.739			1.938		1.573	0.25
2.02	2.11					1.6	1.253			2.065		0.939	0.395
2.205	0.356					1.846	1.494			2.712		1.213	0.559
1.253	0.594					6.758	0.971			3.78		0.576	0.451
0.891	1.486					2.606	0.735			1.171		1.069	0.451
1.739	0.775					3.394	3.058			3.083		0.752	0.625
1.546	0.597					2.107	3.249			2.878		0.628	0.395
2.495	1.037					3.68	1.516			1.894		0.707	1.068
2.62	1.135					2.631	3.313			2.274		0.615	0.5
2.911	0.715					1.538	4.126			2.297		0.752	0.559
1.203	0.832					2.251	3.561			2.365		0.625	0.5
1.184	0.361					2.035	2.469			3.909		1.091	0.25
1.051	1.076					3.548	1.447			2.714		0.593	0.901
2.262	1.11					1.215	1.32			1.995		0.712	0.451
1.631	0.695					2.286	2.383			1.963		0.562	0.625
1.387	0.899					3.017	2.135			2.619		0.699	0.279
1.902	0.508					14.393	0.919			2.856		0.752	0.451
1.328	0.538					2.101	0.229			1.794		0.752	0.177
2.192	1.673					1.022	1.356			1.571		0.504	0.5
1.949	2.598					1.714	1.185			0.726		0.395	0.353
2.199	0.548					1.381	1.259			1.527		0.364	0.177
1.876	2.262					14.385	9.352			1.984		0.534	0.435
1.845	1.814					7.386	1.704			1.995		1.079	0.678
1.844	2.769					1.687	2.028			1.442		0.562	0.333
2.598	0.857					1.464	0.729			1.46		0.755	0.253
3.191	0.508					1.143	1.071			1.995		0.4	0.358
1.371	0.346					3.161	2.121			6.903		0.534	0.333
2.447	1.212					3.498	2.006			5.264		0.838	0.583
2.513	0.606					1.902	2.24			5.108		0.699	0.325
0.989	0.531					1.843	1.3			6.973		0.79	0.336
2.139	1.153					2.057	1.2			4.651		0.637	0.507
1.095	1.039					1.193	1.086			3.78		0.97	0.466
1.285	0.877					3.476	1.2			1.471		0.868	0.522
1.843	0.84					1.503	0.905			1.171		0.625	0.292
1.319	0.952					2.98	0.768			2.034		0.537	0.333
1.486	1.01					2.086	2.247			2.16		0.559	0.417
2.168	1.417					1.381	1.104			2.329		0.515	0.303
1.297	0.725					1.486	1.32			1.397		0.673	0.3
1.732	0.775					1.664	2.05			1.027		0.85	0.458
3.135	0.677					2.107	3.313			2.764		0.576	0.425
2.021	0.98					3.438	1.52			2.383		1.38	0.384
0.808	1.076					1.829	2.718			1.852		0.265	0.502
1.674	0.597					2.356	3.178			1.027		0.504	0.292
4.548	0.508					1.143	0.937			2.179		1.062	0.224
4.171	0.432					1.636	0.783			2.775		0.628	0.208
3.747	0.612					8.692	1.17			1.335		0.504	0.279
1.856	0.844					1.054	1.265			2.297		0.576	0.818
3.789	0.967					1.486	1			1.471		0.537	0.502
3.286	0.772					2.424	1.459			2.196		0.364	0.333
1.456	0.775					1.054	0.606			1.481		1.03	0.596
1.116	0.883					1.616	0.835			1.647		0.476	0.488
1.153	1.605					1.054	0.891			1.048		1.485	0.507
0.989	1.225					2.356	0.814			1.335		1.37	0.515
0.751	0.928					2.538	0.571			3.771		0.615	0.435
2.078	0.664					2.207	2.656			5.191		0.576	0.449
2.906	0.631					1.49	2.034			5.747		0.773	0.63
3.878	0.464					1.49	2.387			5.88		0.625	0.279
0.851	2.13					1.236	1.839			2.077		0.812	0.606
1.916	0.844					1.054	0.592			1.797		0.442	0.648
3.216	1.319					2.839	2.339			1.012		0.699	0.267
3.184	1.201					1.943	1.202			3.216		0.4	0.333
2.763	0.928					3.338	1.366			2.671		0.593	0.834
1.427	1.701					1.939	0.423			2.018		0.589	0.3
4.174	1.27					2.462	1.15			1.82		0.752	0.263
1.026	0.715					2.726	1.547			1.111		1.812	0.533
1.6	0.594					3.686	1.253			1.595		1.017	0.651
1.569	0.958					1.215	0.862			2.217		0.888	0.393
3.636	1.249					4.252	1.039			2.986		0.976	0.384
4.832	0.303					4.624	2.363			2.876		0.901	0.683
1.515	1.116					2.909	2.542			1.976		0.8	0.567
1.315	0.996					2.378	1.423			2.383		1.03	0.295
1.412	1.063					5.42	0.857			1.544		0.834	0.373
3.707	1.116					1.718	1.405			2.342		0.5	0.541
2.557	2.146					2.183	2.482			3.144		0.504	0.325
2.62	0.725					4.6	3.001			1.162		0.69	1.045
1.282	0.825					3.017	1.801			3.136		0.515	1.1
2.471	2.555					1.262	4.719			3.049		0.576	0.58
1.845	1.135					1.395	1.429			2.467		0.812	0.503
1.86	0.851					3.316	0.453			1.722		0.504	0.859
3.412	0.827					1.464	1.185			1.894		0.559	0.475
3.029	0.713					0.824	2.694			1.746		1.256	0.751
1.167	0.656					5.58	3.134			1.135		0.76	0.417
1.347	0.893					1.699	0.671			1.656		0.877	0.751
2.926	0.548					1.829	2.155			1.541		0.515	0.449
1.203	0.695					4.054	2.458			1.849		0.773	0.466
1.037	1.153					3.556	2.527			1.37		0.652	0.466
5.055	0.597					2.764	2.662			1.012		0.504	0.768
3.626	0.597					4.344	1.617			1.852		0.534	0.429
2.983	0.899					2.668	1.254			1.544		1.091	0.417
1.916	0.899					0.695	1.516			2.054		1.107	0.53
3.268	1.392					2.286	0.916			2.625		0.589	0.417
2.954	0.909					2.697	1.17			1.541		0.841	0.712
1.975	2.439					3.275	0.966			0.828		0.79	0.559
0.808	1.19					1.892	1.437			0.689		0.589	0.712
2.743	1.918					2.764	0.879			0.947		0.707	0.522
1.549	0.548					3.55	0.814			0.514		0.76	0.508
1.975	1.24					5.739	0.842			0.975		0.868	0.5
1.631	1.702					3.446	2.641			0.616		0.442	0.827
3.955	1.249					1.165	1.288			0.599		0.676	0.503
1.071	0.38					3.901	2.21			1.954		0.451	0.449
2.608	0.877					2.126	0.771			1.202		0.822	0.384
2.507	0.907					1.078	1.376			1.565		0.69	0.458
4.455	0.606					1.035	1.671			1.254		0.707	0.533
2.935	1.303					2.666	1.281			1.335		0.664	1.375
1.263	1.387					1.333	1.288			1.148		0.76	0.592
2.845	2.227						2.716			2.442		0.85	0.768
1.935	2.637						1.527			3.199		0.625	0.729
2.709	2.192						0.523			1.471		0.628	0.567
1.378	1.691						0.736			2.206		0.375	0.727
1.357	1.782						7.581			1.254		0.712	0.596
2.314	0.656						3.392			0.93		0.442	0.46
5.467	1.431						1.886			1.541		0.615	0.435
0.643	0.664						1.041			4.392		0.442	0.425
0.723	0.695						1.9			3.566		0.875	0.419
2.916	0.64						2.131			0.782		0.515	0.41
1.387	1.095						2.362			0.726		0.643	0.333
1.766	0.677						2.176			2.775		0.566	0.419
1.084	1.285						0.93			1.315		0.437	0.543
1.699	0.967						1.288			1.624		0.699	0.336
1.368	0.756						0.434			2.593		0.455	0.353
1.431	2.062						0.846			2.938		0.419	0.435
1.092	1.977						2.586			2.115		0.729	0.647
0.564	0.656						2.435			2.679		1.007	0.837
0.772	1.249						0.724			2.766		0.5	0.292
2.868	1.259						1.352			1.25		0.615	0.373
1.727	0.548						2.276			1.571		0.664	0.212
2.062	0.751						1.147			1.797		0.576	0.279
0.479	1.091						3.475					0.699	0.253
1.968	1.412						1.854					0.476	0.541
2.743	0.751						1.236					0.85	1.555
2.099	1.063						1.358					0.773	0.325
1.022	0.883						2.922					0.923	0.419
1.135	0.865						2.705					0.312	0.707
2.913	1.037						1.524					0.576	0.384
1.655	2.427						0.423					0.4	0.295
0.974	1.727						0.595					0.566	0.208
1.176	0.735						1.373					0.615	0.25
0.877	0.693						1.608					0.534	0.208
0.84	0.452						2.409					0.562	0.466
1.368	0.432						0.571					0.395	0.488
1.975	0.538						1.805					1.112	1.474
2.028	1.386						3.058					0.504	0.601
3.757	0.772						4.95					0.643	0.443
1.996	1.037						1.53					0.755	0.46
1.039	1.515						4.014					0.504	0.879
0.832	0.983						2.197					0.699	0.619
0.718	0.883						2.181					0.652	0.384
1.121	1.664						1.288					1.5	0.796
3.016	1.668						0.606					1.397	0.373
1.153	0.475						1.524					0.838	0.543
1.568	1.335						2.05					1.132	0.637
1.225	0.775						0.783					1.256	0.303
1.223	0.531						1.821					1	0.522
1.545	0.693						2.236					1.741	0.79
0.775	1.643						3.26					0.75	0.177
3.865	0.725						0.857					1.007	0.208
1.249	1.335						0.541					1.007	0.343
0.983	0.612						1.312					1.118	0.336
0.883	1.559						2.527					0.451	0.466
2.105	1.766						2.037					1.179	0.475
1.996	2.079						2.269					0.625	0.333
2.694	0.62						2.005					0.53	0.583
3.892	3.235						7.47					0.838	0.425
2.876	0.883						1.67					0.79	0.507
2.274	2.521						1.382					0.637	1.128
1.865	0.631						1.21					0.515	0.619
1.515	0.504						1.867					0.53	0.41
1.467	1.307						3.279					0.375	0.567
1.167	0.844						0.905					0.5	0.672
1.959	1.569						1.029					1.546	0.507
0.96	1.913						4.263					1.068	0.488
1.092	0.744						1.025					0.76	0.417
1.655	1.569						1.746					0.75	0.626
1.412	0.808						0.966					0.76	0.279
0.693	0.475						1.804					0.75	0.384
1.012	0.84						3.525					1.132	0.46
2.34	1.304						0.707					0.875	0.279
0.851	0.891						2.552					1.505	0.466
0.851	2.175						2.116					1.152	0.373
1.063	1.076						0.683					0.707	0.295
1.727	0.504						3.143					0.707	0.177
1.681	0.588						4.368					0.673	0.208
2.199	2.338						7.901					0.707	0.263
1.918	1.285						2.453					1.06	0.243
1.73	1.754						2.155					1.132	0.172
2.093	0.56						2.169					0.515	0.353
1.328	2.383						3.069					0.75	0.263
3.327	0.677						2.274					2.003	0.417
1.153	0.756						2.594					1.152	0.443
3.566	0.883						2.223					1.891	0.267
0.928	1.371						4.056					1.741	0.236
2.418	0.772						5.934					1.463	0.515
0.952	2.733						2.463					1.305	0.317
1.549	0.479						0.615					1.007	0.717
1.012	1.787						0.485					3.259	0.838
1.928	2.032						3.091					1.152	0.435
1.037	1.13						2.169					0.91	0.508
1.6	1.631						1.617					0.901	0.295
1.303	0.883						3.586					0.729	0.295
1.095	0.664						0.861					0.875	0.325
0.93	2.11						1.147					1.03	0.589
1.935	1.834						2.991					1.767	0.615
1.428	0.893						4.708					0.838	0.212
1.347	4.384						2.161					1.185	0.738
0.877	1.01						1.157					1.132	0.475
1.063	0.827						0.683					0.884	0.46
1.172	2.66						2.585					0.838	0.377
1.681	0.677						0.938					1.375	0.737
2.383	0.612						8.444					1.256	0.317
1.012	0.983						1.321					0.952	0.533
1.546	1.203						1.181					1.845	0.358
3.799	1.017						4.134					1.397	0.343
0.808	0.631						3.493					1.414	0.384
1.249	1.01						5.955					1.007	0.419
0.653	2.22						1.975					1.749	0.377
1.582	2.857						1.882					0.976	0.393
2.311	3.11						4.502					1.03	0.267
3.103	2.34						1.634					1.152	0.343
2.232	0.799						0.242					0.625	0.443
2.783	1.355						0.69					0.976	0.451
1.748	0.725						1.15					0.625	0.356
0.893	0.844						0.485					0.901	0.527
1.253	0.643						4.29					0.79	0.475
1.946	1.596						4.114					0.838	0.63
1.71	1.594						4.004					0.8	0.333
1.614	1.392						0.598					0.875	0.466
1.248	1.45						2.47					0.91	0.46
2.08	0.775						1.132					2.97	0.336
1.86	2.13						1.566					1.274	0.91
2.02	0.974						2.172					1.287	0.804
3.281	1.512						1.012					1.152	0.475
1.335	1.095						0.608					1.075	0.843
1.727	0.891						2.914					0.559	0.243
1.335	1.225						1.205					0.75	0.687
3.319	1.946						3.434					0.884	0.712
3.295	0.983						2.907					0.625	0.636
1.993	1.905						1.867					1.425	0.435
2.412	0.793						2.302					1.52	0.543
2.379	1.486						3.354					1.287	0.475
1.417	2.042						2.274					0.625	0.384
2.354	1.184						1.17					1.346	0.253
1.471	2.142						1.405					1.118	0.336
2.318	1.249						1.023					0.79	0.466
2.199	0.508						3.341					1.397	0.356
1.49	1.918						1.265					1.118	0.673
1.549	1.94						1.281					0.901	0.419
1.392	0.32						1.024					1.075	0.625
1.461	0.548						0.798					1.007	0.395
2.462	1.071						1.792					1.118	0.312
2.395	0.905						2.174					1.185	0.5
1.6	1.732						1.722					0.729	0.353
2.366	0.643						1.262					1.007	0.4
2.201	2.861						0.801					1.566	0.187
2.784	0.297						1.191					0.729	0.978
2.436	0.832						1.099					0.707	0.38
1.259	0.893						9.817					0.729	0.562
3.739	0.715						3.178					0.976	0.537
2.911	1.28						1.133					0.875	0.534
1.496	2.093						2.956					0.75	0.534
1.249	1.639						2.609					0.395	0.566
2.808	1.499						3.26					0.75	0.312
2.419	1.486						4.034					0.76	0.375
[truncated: 6,605 more rows]

## Sheet: Fig. 7
Fig. 7A
	Sec16b+/+ Ldlr-/-														Sec16b-/- Ldlr-/-
Male	476.343	639.208	1007.8	579.205	639.208	442.056	819.217	1539.25							802.073	416.341	493.487	390.625	382.053	202.044	210.616	356.338	484.915	236.332	399.197	236.332
Female	219.188	279.191	382.053	90.6106	116.326	227.76	202.044	287.763	253.476	304.907	330.622	364.909			193.473	253.476	210.616	90.6106	133.47	159.185	184.901	262.047	210.616	99.1824	124.898	167.757	99.1824
Fig. 7B
	Sec16b+/+ Ldlr-/-														Sec16b-/- Ldlr-/-
Male	1195.06	1257.77	2060.41	1470.97	1345.56	1057.11	1746.88	2649.85							680.871	969.32	969.32	981.861	1257.77	856.449	831.366	1032.03	981.861	781.201	1044.57	868.99
Female	868.99	1182.52	1395.72	818.825	843.907	994.403	1032.03	1006.94	1019.49	1182.52	1383.18	969.32			806.284	806.284	768.66	580.54	806.284	843.907	643.247	831.366	806.284	605.623	668.329	668.329	542.917
Fig. 7C
	Sec16b+/+ Ldlr-/-														Sec16b-/- Ldlr-/-
Male	358.596	405.251	669.629	451.906	420.802	304.165	568.543	848.473							280.837	311.94	304.165	304.165	397.475	273.061	241.958	335.268	304.165	241.958	311.94	265.285
Female	249.734	311.94	413.026	218.63	234.182	280.837	280.837	304.165	280.837	319.716	389.699	280.837			234.182	226.406	234.182	164.2	234.182	241.958	187.527	273.061	257.51	164.2	179.751	195.303	164.2
Fig. 7D
	Sec16b+/+ Ldlr-/-														Sec16b-/- Ldlr-/-
Male	1.03063	1.19877	1.36691	1.36691	1.28284	0.86249	1.70319	1.61912							1.87133	1.1147	1.19877	1.36691	1.03063	1.03063	1.03063	1.45098	1.1147	1.1147	1.19877	1.03063
Female	1.03063	1.28284	1.36691	0.86249	0.778419	1.1147	0.94656	0.94656	0.778419	1.28284	1.36691	1.78726			0.86249	1.36691	1.36691	0.94656	1.03063	0.778419	1.03063	0.94656	0.778419	0.86249	0.694349	0.694349	1.45098
Fig. 7E				Fig. 7F
	Sec16b+/+, Ldlr-/-	Sec16b-/-, Ldlr-/-			Sec16b+/+, Ldlr-/-	Sec16b-/-, Ldlr-/-
0	5.53876	7.65813		0	0	0
1	5.53876	6.40577		1	0	0
2	5.73142	6.2131		2	0	0
3	5.05708	6.2131		3	0	0
4	6.02043	7.08012		4	0	0
5	10.6445	9.68116		5	9.318	0
6	23.7461	14.4979		6	26.576	5.679
7	57.4633	14.6906		7	73.356	17.518
8	167.671	38.7743		8	191.037	95.165
9	152.064	40.701		9	210.869	102.298
10	45.7105	13.5346		10	106.41	30.975
11	22.1084	12.4749		11	73.508	21.417
12	24.9984	12.5712		12	75.173	21.75
13	29.9115	9.68116		13	94.046	26.6
14	29.6225	10.0665		14	108.428	37.251
15	38.2927	15.3649		15	134.568	54.559
16	40.3157	22.5901		16	157.63	81.471
17	35.8843	22.4937		17	213.897	105.721
18	41.8571	23.3607		18	213.796	117.941
19	34.3429	24.0351		19	221.77	136.437
20	41.8571	22.7827		20	204.915	147.041
21	41.4717	24.1314		21	230.702	151.415
22	43.9764	22.7827		22	183.771	128.402
23	41.8571	23.7461		23	170.6	111.807
24	31.5492	19.0257		24	150.263	80.568
25	26.9251	17.5806		25	104.694	58.886
26	20.0853	13.3419		26	85.064	43.765
27	16.5209	14.7869		27	62.103	31.926
28	13.0529	11.6079		28	47.317	20.086
29	13.7272	8.81414		29	40	14.57
30	12.6676	9.19948		30	34.398	12.003
31	10.0665	7.36912		31	35.155	12.478
32	8.52514	7.65813		32	41.615	13.952
33	8.33247	5.34609		33	63.869	20.99
34	8.42881	5.53876		34	71.136	39.058
35	10.2592	6.59844		35	89.454	51.944
36	10.0665	7.85079		36	53.272	52.181
37	7.46546	8.91048		37	21.581	65.447
38	5.82776	8.33247		38	13.456	38.44
39	7.56179	6.98378		39	24.76	12.431
40	7.27278	4.76807		40	6.643	3.492
41	5.63509	5.15341		41	0	0
42	5.63509	5.15341		42	0	0
43	6.30943	4.5754		43	0	0
44	5.15341	4.09373		44	0	0
45	6.02043	4.96075		45	0	0
Fig. 7J
	Sec16b+/+ Ldlr-/-														Sec16b-/- Ldlr-/-
Male	13.6018	24.9215	25.2366	17.6621	16.5	18.5792	16.01	17.5711							6.70642	12.2158	16.815	16.346	11.4667	11.8237	11.4387	16.458	6.3914	8.35152	6.12538	6.67841
Female	16.437	25.3346	13.6438	26.4966	21.0293	18.0331	12.5448	14.9739							6.3984	2.17713	8.72254	6.4054	15.3029	8.32352	11.0677	7.13344	8.63154	9.15657	6.95843	3.92024
Fig. 7K			Fig. 7L
Sec16b+/+ Ldlr-/-	Sec16b-/- Ldlr-/-		Sec16b+/+ Ldlr-/-	Sec16b-/- Ldlr-/-
9.3887	5.5287		36.3963	23.8054
18.1006	7.10372		62.2266	33.6155
11.9789	5.3446		39.2483	47.5857
13.5956	5.62292		46.407	23.925
8.45419	2.39848		37.6947	19.136
18.5818	7.54773		47.7457	30.7079
6.42915	7.59275		42.1033	27.3874
8.93117	9.34637		26.8022	32.2454
	4.26983		46.0507	8.42399
	5.07417		51.0415	27.1487
	5.29276
	4.27701

## Sheet: Fig. 8
Fig. 8A
	GFP															CRE
Male	922.384	934.952	1117.19	1054.35	947.52	583.042	469.928	1110.91	721.292	991.509	991.509	1060.63	702.44			388.235	231.132	300.258	350.53	293.974	645.883	224.848	287.689	199.712	262.553	249.985	319.11	300.258	193.428
Female	55.1777	130.587	325.394	400.803	337.962	243.701	400.803	130.587	407.087	608.178	771.565	118.019				231.132	162.007	168.292	99.1664	130.587	337.962	136.871	143.155	205.996	281.405	74.03
Fig. 8B
	GFP															CRE
Male	1740.28	1964.2	2230.77	2422.71	2582.65	1505.69	1516.35	1686.96	1836.24	2284.09	2113.48	1942.87	1953.54			1047.18	929.888	961.877	1271.1	940.551	1537.68	919.225	1079.17	908.562	791.269	951.214	1185.8	1153.81	1015.19
Female	929.888	1516.35	1580.33	1559.01	1985.53	1708.29	1612.32	1185.8	1580.33	1175.14	2337.4	1249.78				1047.18	748.617	631.324	705.965	727.291	1036.52	695.302	769.943	972.54	993.866	609.998
Fig. 8C
	eGFP															CRE
Male	518.991	486.103	584.768	634.1	661.507	392.919	354.549	480.621	502.547	584.768	535.435	518.991	453.214			233.958	217.514	217.514	299.735	250.402	414.844	239.44	250.402	222.995	190.107	266.847	288.772	261.365	233.958
Female	228.477	338.105	338.105	365.512	453.214	409.363	398.4	272.328	409.363	316.179	535.435	250.402				250.402	184.626	162.7	146.256	157.219	261.365	162.7	168.181	212.033	233.958	146.256
Fig. 8D
	eGFP															CRE
Male	0.873123	1.12678	1.38043	1.3297	1.22824	1.12678	1.02532	1.17751	1.02532	0.974585	0.974585	0.974585	0.923854			0.822392	0.518006	0.568737	0.822392	0.771661	1.12678	0.670199	0.822392	0.822392	0.923854	0.72093	0.568737	0.822392	0.670199
Female	0.518006	0.619468	0.822392	0.822392	0.619468	0.670199	0.771661	0.467275	0.771661	0.974585	0.974585	0.974585				0.873123	0.670199	0.822392	0.467275	0.467275	0.822392	0.771661	0.72093	0.568737	0.822392	0.518006
Fig. 8F				Fig. 8G
	GFP	CRE			GFP	CRE
0	10.0665	5.53876		0	0	0
1	9.29582	6.2131		1	0	0
2	8.1398	5.24975		2	0	0
3	10.2592	5.34609		3	0	0
4	17.388	4.86441		4	3.663	0
5	63.9178	14.7869		5	35.316	0
6	75.3816	9.7775		6	73.787	11.095
7	124.513	17.5806		7	146.978	32.192
8	194.066	38.8707		8	252.991	117.771
9	101.585	30.4895		9	190.465	80.902
10	38.8707	12.2822		10	94.873	20.101
11	27.4068	9.39216		11	61.613	16.369
12	23.8424	8.81414		12	63.609	12.538
13	26.9251	8.71781		13	86.107	13.981
14	28.7555	10.3555		14	90.831	20.35
15	30.3932	9.19948		15	126.428	29.057
16	27.7921	14.4979		16	153.552	50.651
17	37.6183	20.856		17	165.921	78.813
18	38.1	20.0853		18	189.101	103.492
19	41.0864	21.6267		19	200.642	123.245
20	36.655	21.145		20	227.669	131.006
21	37.6183	21.0487		21	196.162	138.221
22	41.0864	20.7597		22	203.759	127.623
23	39.6414	20.9524		23	165.191	114.786
24	32.5126	19.411		24	131.541	96.625
25	24.6131	19.8927		25	85.961	71.25
26	19.0257	14.6906		26	55.769	45.825
27	15.3649	11.5115		27	35.024	32.391
28	13.8236	9.48849		28	23.629	19.852
29	10.8372	7.27278		29	18.905	14.18
30	11.9932	7.08012		30	15.789	6.766
31	15.3649	7.94713		31	15.837	7.115
32	10.9335	7.36912		32	16.909	8.159
33	8.62148	5.24975		33	20.415	16.419
34	7.46546	4.86441		34	33.709	36.421
35	7.94713	5.82776		35	41.014	43.735
36	7.08012	6.88744		36	39.407	38.859
37	8.91048	8.81414		37	49.682	44.332
38	8.33247	5.53876		38	29.083	15.971
39	8.23614	4.67174		39	8.776	0
40	6.11677	4.38274		40	1.764	0
41	5.63509	5.53876
42	4.5754	3.90106
43	5.05708	3.9974
44	4.47907	3.41939
45	7.36912	4.76807
Fig. 8M
	eGFP															iCRE
Male	11.5688	15.1905	19.8322	12.1178	11.6907	18.7402	7.09144	16.108	17.4171	16.78	18.5371					3.7051	9.00233	5.95999	14.1829	3.33221	0.777048	2.73717	10.9557	3.57022	4.9143	5.91537	9.24057
Female	9.26857	10.8927	13.1818	12.9858	9.42958	11.4107	12.7618	21.5403	11.2987	18.4041	13.5248					2.88418	6.02737	3.59122	4.24926	9.40858	4.56428	3.1572	5.01231	7.01443	6.27239	11.2147	7.76348	7.14044
Fig. 8N
	eGFP									CRE
Male	8.55681	13.71	7.52341	7.24724	5.9921	5.5756	9.37148	8.06041	13.1903	2.36282	2.7453	2.77778	3.55933	2.24806	7.22966	1.48693	4.17171
Female	6.95169	6.65405	9.68143	9.6782	6.10407	11.9304	10.5557	9.26133		1.38918	3.05937	2.71342	2.09422	3.45379	3.57107	6.58696	4.36822	3.31352
Fig. 8O
	eGFP									CRE
Male	31.0249	26.2891	22.968	28.9968	36.902	22.5847				11.1141	17.7252	17.9669	12.9035	13.6176	5.9824	15.7488
Female	33.4139	35.0864	30.5925	28.2324	30.0196	46.1504				22.4544	9.0432	29.0112	18.7396	18.8386	17.7664	24.4768
Fig. 8P
CD68 %
	eGFP								CRE
Male	12.2157	13.4306	20.0806	15.037	13.478	20.7302			9.85723	20.1362	13.3286	17.8723	24.572	16.9449	14.0781
Female	17.1983	16.9008	15.194	8.50044	11.8197				11.6967	17.6907	10.405	11.6518	8.44257	9.83672	8.60298
Fig. 8Q	eGFP								CRE
Male	2.496	1.874	2.3	1.801	1.851	2.047			1.66	1.743	2.396	2.352	2.155	2.09	2.345
Female	1.988	2.283	1.641	1.475	1.946				2.157	2.254	2.329	1.872	1.718	1.483
Fig. 8R
	eGFP								CRE
Male	16.0105	18.3221	17.0152	8.31279	9.45617	13.998			12.4182	5.06042	8.95877	7.24811	7.63929	2.93501	10.0898
Female	13.3633	14.9368	10.058	12.2284	10.0245	16.913			7.54717	18.3042	15.9874	10.6044	10.6589

## Sheet: Fig. S1
Fig. S1A
iWAT	eWAT	BAT	Liver	jejunum	Muscle
0.0417607	0.61235	0.101483	4.53514	2.28875	0.0267358
0.0836591	0.93442	0.0992738	3.40568	1.95915	0.0353739
0.0296174	0.735566	0.0666613	4.05988	1.38033	0.0266023
0.0511116	0.669569	0.151998	5.42898	1.64165	0.0453131
0.0474352	0.784761	0.141514	3.31434	1.0231	0.0584211
Fig. S1C
Liver			Small intestine			sWAT			Muscle
Sec16b+/+	Sec16b-/-		Sec16b+/+	Sec16b-/-		Sec16b+/+	Sec16b-/-		Sec16b+/+	Sec16b-/-
8.29196	0.0399046		3.80278	0.0184689		0.0807135	0		0.034943	0
8.83024	0.0514208		2.32245	0		0.0607279	0		0.0296165	0
9.6524	0.0725747		2.61108	0.0133934		0.0887094	0		0.0292337	0.0002912
10.1471	0.0539924		1.80994	0.0237982		0.0406426	0		0.0677544	0.000279226
9.52679	0.0212181		4.1059	0.0105585		0.169143	0		0.0437296	0.000330647
12.5317	0.0242539		6.11332	0		0.184991	0		0.0766756	0.000217999
Fig. S1D
Sec16b			Sec16a
F/F	LKO		F/F	LKO
2.96716	0.005751		1.17737	1.12065
3.68819	0.014964		0.982099	1.09345
2.69183	0.007375		0.775508	1.15403
2.71565	0.006951		0.939245	0.831804
2.47028	0.006434		1.05332	0.826565
3.30317	0.006994		1.28528	0.978911
			0.82705	0.974063
			1.06593	1.37041
Fig. S1E
Serum TG
	F/F									LKO
Male	41.3392	52.4981	53.0854	41.9265	46.625	41.9265	54.26			43.1011	44.2757	34.2914	41.9265	34.2914	38.9899
Female	50.6037	56.1235	51.8303	51.217	58.5767	56.7368	49.9904			42.0174	38.9508	41.404	38.9508	37.1109	38.9508
Serum NEFA
	F/F									LKO
Male	1.02879	1.13425	0.846648	0.745988	0.57343	0.654916	0.592603	1.22532		1.01921	1.21573	0.769955	0.990447	1.00962	0.669296	0.884994
Female	0.659709	1.12945	1.26846	1.55606	1.15342	1.13904	1.11507	0.865821		1.00962	0.880201	1.22532	1.12945	0.846648	0.99524
Serum total cholesterol
	F/F									LKO
Male	145.001	130.495	125.055	150.441	149.534	111.456	106.016	104.203		90.6032	102.389	100.576	94.2297	94.2297	89.6966	96.9496
Female	86.0701	98.7629	106.922	86.9767	95.1364	82.4435	97.8563	90.6032		57.0579	58.8712	51.6181	47.9916	51.6181	49.8049
Serum free cholesterol
	F/F									LKO
Male	39.5512	36.8694	33.6513	37.9421	39.0148	34.724	31.5059	33.115		28.8242	26.1424	29.8969	27.2151	25.0697	30.4332	25.0697
Female	26.6788	25.6061	26.1424	22.9243	27.2151	23.997	27.2151	27.2151		14.3427	14.3427	11.661	11.661	13.27	13.27
Fig. S1G
	F/F										LKO
Male	0.0368098	0.0388147	0.0381104	0.0389076	0.0400317	0.0422265	0.0383142	0.04177			0.0392359	0.038249	0.0419889	0.0431706	0.047037	0.04562	0.042931
Female	0.046341	0.045062	0.041727	0.041045	0.036685	0.035153	0.034483	0.03899	0.036197	0.03767	0.042616	0.044496	0.041596	0.040882	0.039502	0.039735	0.030521	0.041949	0.040095
Fig. S1H
Liver TG
	F/F										LKO
Male	13.2685	12.6233	7.52852	11.4108	14.8147	4.74752	5.74822				8.78554	18.6414	16.5167	17.9851	8.65077	17.4344	27.9241
Female	13.6134	12.0226	9.45298	8.59643	11.6555	9.34174	12.1049	12.8895	11.188		19.7204	23.0131	21.6449	20.6326	23.5291	27.3875	19.8793
Live NEFA
	F/F										LKO
Male	0.008102	0.006062	0.006462	0.007679	0.006166	0.007078	0.00563463				0.006895	0.011552	0.010778	0.009827	0.00505217	0.0075456	0.012876
Female	0.006604	0.005742	0.005245	0.010389	0.006447	0.004776	0.00609608	0.00723951	0.00774492		0.00928	0.023717	0.010886	0.014656	0.0093121	0.0108303	0.0083091
Liver total cholesterol
	F/F									LKO
Male	1.98478	2.34653	1.71412	2.34653	2.76813	2.97893	2.34653			2.23843	2.03996	2.26673	2.13572	1.50332	2.55733	2.55733
Female	2.14421	2.33334	2.96667	2.55733	1.29252	2.76813	3.18973	2.34653	1.71412	2.7689	2.41625	2.30598	2.76813	2.34653	2.13572	2.55733
Liver free cholesterol
	F/F										LKO
Male	0.955369	0.96492	1.07953	1.18459	1.05088	1.63348	1.28651				0.945818	0.993572	1.20369	1.18459	1.20104	1.35141	1.44912
Female	0.917166	0.888514	1.36605	1.32785	1.56662	1.3565	1.12214	1.21182	1.54075		1.261	1.12728	1.30875	1.43291	1.6067	1.31427	1.40939

## Sheet: Fig. S2
Fig. S2B			Fig. S2C			Fig. S2D			Fig. S2E			Fig. S2F			Fig. S2G
F/F	LKO		F/F	LKO		F/F	LKO		F/F	LKO		F/F	LKO		F/F	LKO
54906.6	53263.2		78789.1	60239.2		39352.1	21995.1		3781252	2421188		5137163	4409694		27986.4	15227.5
56321.9	90218.2		100850	71832		41077.1	33336.8		5276076	4223396		7505612	5300754		50623.7	27634.3
73990.2	135112		115568	62486.2		41525.1	46408.3		5769908	3017236		7441808	6521365		42972.8	31690.3
49139	142237		62095.4	89080.5		35591.5	53440.1		3781884	4779682		5241547	8243776		23391.2	47823.5
	111066			98284.8			63958.7			3472075			7143722			47040.5
Fig. S2H			Fig. S2I			Fig. S2J			Fig. S2K			Fig. S2L
F/F	LKO		F/F	LKO		F/F	LKO		F/F	LKO		F/F	LKO
619781	353192		204194	120524		50871.3	45768.7		1006355	1258894		23045478	37196650
865023	657726		279586	214545		67415.7	52495.7		1366319	1238849		34509072	71836923
819681	918464		278914	232514		83340.9	43426.1		1509713	1047143		34423967	47865965
689529	1034802		196374	295484		45846.5	67262.2		1075704	1567114		21900549	37150266
	1169548			278608			61646			1265818			82657525

## Sheet: Fig. S3
Fig. S3B
	F/F								LKO
Fatp4	1.25159	1.28819	0.879193	1.31097	1.17317	1.03675	1.21568	0.970207	1.46827	1.27365	1.40872	1.06001	1.24131	1.28246	0.979672	1.24754
Mogat2	1.22744	1.64597	0.474393	1.16552	0.722979	1.4053	0.616888	1.17811	1.64931	1.43118	1.14811	0.999392	0.76432	1.3853	0.753616	1.21746
Apob	1.11652	1.15047	1.05669	1.25885	1.22839	1.12742	1.52571	1.02112	1.06452	1.07457	1.12046	1.29423	1.12707	0.890878	0.709386	1.11506
Mttp	1.10902	1.35941	0.989059	1.08097	0.9808	1.00156	1.15712	0.875806	1.22022	1.26788	1.12505	0.942705	0.970391	1.11235	0.960228	1.00834
Fabp1	0.947173	0.906655	1.48881	1.40215	1.17741	0.949659	1.52218	0.80136	1.02403	1.26928	1.38092	1.06145	0.942018	0.979514	0.813333	1.14344
Fabp2	1.15913	1.18498	1.44853	1.40623	1.0821	1.10926	1.32798	0.836478	0.832957	1.10302	1.04978	0.855377	0.736792	0.980266	0.737484	0.786888
Cidea	0.629426	0.517088	0.302088	5.02955	2.05285	0.563875	0.798538	0.202753	2.23025	1.46757	1.36188	0.453168	2.99196	1.06153	1.95375	2.12043
Cideb	1.25773	1.34238	1.23432	1.44665	1.26106	1.15145	1.59802	1.02786	0.988994	1.00084	1.25009	1.02401	0.956988	1.10372	0.850893	0.91567
Cidec	1.05851	3.0385	0.255868	0.438101	0.371895	1.58121	1.13144	0.43258	0.683275	1.60035	0.652577	0.258815	0.870857	1.26985	0.831088	0.381298
Gpat4	1.14233	1.4679	1.41259	1.65604	1.50379	1.22256	1.46112	0.897597	1.18615	1.1396	1.61679	1.31641	1.50458	1.41597	1.11309	0.884026
Dgat2	1.08661	1.14878	1.38583	1.69629	1.53903	1.13376	1.4806	0.954757	1.07839	1.13117	1.24146	1.43671	1.01256	1.03981	0.820022	1.15881
Acsl3	1.58785	0.920697	1.59222	2.48669	1.99575	1.35974	1.00178	1.32125	2.32378	2.00174	1.82496	1.7834	1.04181	1.25365	1.15955	2.4869
Clstn3b	1.01495	0.990815	0.947736	3.29196	2.37171	1.67198	1.92351	0.752632	3.0476	1.80466	3.30548	1.6245	4.0286	3.63997	2.58024	3.1706
Atgl	1.20278	1.41379	0.862823	0.765126	0.973383	1.27836	1.17051	0.9986	1.38155	1.34476	0.974353	1.09235	0.907732	0.931973	1.03381	1.20733
Hsl	1.1711	1.52197	1.10036	1.3503	1.30898	1.29058	1.55177	1.07442	1.64208	1.42199	1.65999	1.20485	1.13905	1.07519	1.04096	1.68512
Mgll	0.818779	0.754521	0.926137	1.21732	1.15017	0.980423	1.73647	0.872786	0.967328	0.901311	1.26268	0.853922	1.05418	1.21135	0.99939	1.21991
Abhd6	0.739265	0.671297	0.978922	1.03784	1.05035	0.744331	1.21599	0.78869	1.09386	0.965604	1.24004	0.817362	0.912773	1.08013	0.840329	1.51594
Abhd5	1.11858	1.17814	1.0377	1.3279	1.1666	1.06937	0.902477	0.872706	1.24071	1.2707	1.31805	1.06614	0.996542	1.08522	1.05114	1.52405
Fig. S3C
	F/F								LKO
Fatp4	0.718493	1.14372	1.11523	1.21715	1.10313	0.956013	0.912031	1.08704	0.77354	0.954079	1.13634	1.24222	1.12918	0.946443	0.864752
Mogat2	1.08033	0.914851	0.567969	0.764996	0.941652	1.13511	1.1415	1.17975	0.246337	0.645446	1.00134	0.758602	1.22379	0.821274	0.861304
Apob	1.12224	1.06692	1.19258	0.92715	0.986704	1.13181	0.918282	0.760212	0.741132	0.833875	1.08799	1.15749	1.01976	0.876846	0.883039
Mttp	0.88326	1.02816	1.46284	1.44126	1.08077	0.888866	0.982991	0.888319	0.791518	1.073	1.22877	1.46454	1.03727	1.12114	0.736856
Fabp1	1.2053	0.972056	1.54347	1.31839	1.25172	1.11962	1.53286	1.23543	0.406	1.45685	1.39368	1.32162	1.2296	1.09411	0.735169
Fabp2	1.56363	1.48405	1.73405	1.61417	1.11989	1.44389	1.44878	1.41294	0.362257	0.76289	0.951818	1.17444	0.908375	0.756275	0.693928
Cidea	0.156655	0.174042	0.610599	0.246991	0.121353	0.075325	0.095194	0.080335		0.163497	0.179862	0.291224	0.12491	0.30418	0.119359
Cideb	1.1106	1.0325	1.10668	0.958354	1.09521	1.04662	1.02736	0.86245	0.669972	0.759443	0.947136	1.08232	1.26292	0.878869	0.96293
Cidec	0.506543	0.685013	2.24121	2.40666	0.833768	0.449708	0.878058	1.14984	0.210473	0.772665	0.608597	1.7624	0.297659	0.658731	0.254494
Gpat4	0.644308	1.17084	0.554468	0.691317	0.782162	0.814385	0.776887	0.601528	0.735087	0.783316	0.75822	0.713524	0.992027	0.808099	0.804166
Dgat2	0.863929	1.25739	0.948261	0.727192	0.784539	1.0822	1.2443	1.12085	0.643875	0.905796	1.18759	1.02586	1.19244	0.838564	0.894756
Acsl3	1.51724	1.34744	1.49564	1.52658	1.30065	1.10894	1.11048	0.728871	1.20057	1.49692	1.59402	1.68278	1.36986	1.41066	1.48688
Clstn3b	0.360735	0.357126	0.378194	1.42147	0.35389	0.243652	0.804908	0.538831	0.267513	1.43922	0.716181	1.14443	0.365216	0.356254	0.102884
Atgl	0.588207	0.867807	0.992333	1.20819	0.758564	0.661368	0.75099	0.757838	1.38399	1.13514	0.796408	1.09916	0.818077	1.14705	0.80142
Hsl	0.883317	0.973679	1.02775	0.947939	0.87475	0.556381	0.948337	0.819879	0.71127	1.1235	0.925453	1.33961	1.17294	1.26947	0.870719
Mgll	1.10567	1.00836	0.829851	1.28466	1.24355	0.879837	1.5044	1.18187	0.312079	1.11248	1.09363	1.31928	1.08811	0.86531	0.618867
Abhd6	0.97082	0.868843	0.818953	1.1753	0.782538	0.749943	1.18009	1.00816	0.644416	1.27251	1.10695	1.52966	1.0475	1.20705	0.692917
Abhd5	0.973242	1.39996	1.06106	1.29375	0.926415	0.997238	0.985276	0.986804	0.83775	1.01139	1.02231	1.25249	0.93383	0.965204	0.950537
Fig. S3D
	F/F											LKO
Srebp1c	0.221932	0.075478	0.358331	0.9631	1.19894	0.154483	0.798088	0.451891	0.880525	0.691533	0.173418	0.172009	0.087301	0.784234	0.352054	0.489529	0.518277	0.193109	0.461189	0.62644	0.247007	0.205953
Fasn	0.129771	0.151405	0.143923	0.205596	0.205288	0.181085	0.204312	0.208398	0.171246	0.238806	0.145246	0.144858	0.17504	0.204855	0.146952	0.193543	0.21253	0.182615	0.254926	0.422293	0.181255	0.188063
Scd1	0.456594	0.51141	1.31319	2.4899	2.3542	0.448509	1.73828	0.616781	1.47149	0.870297	0.285521	1.22796	0.486607	1.12559	1.10397	0.986611	1.31428	0.757619	0.875451	0.94157	0.327823	0.344267
Elovl6	0.221996	0.271125	0.294038	0.29255	0.41581	0.355845	0.322493	0.22858	0.145331	0.390831	0.265111	0.311645	0.284333	0.331595	0.217802	0.275226	0.320957	0.254994	0.242905	0.291016	0.202852	0.16145
Acaca	0.247173	0.22697	0.370986	0.435587	0.368759	0.359949	0.355673	0.355194	0.23503	0.341215	0.268305	0.260994	0.25214	0.412059	0.211787	0.278161	0.419119	0.285662	0.332877	0.401759	0.216401	0.286592

[truncated: 8 more sheets: Fig. S4, Fig. S5, Fig. S6, Fig. S7, Fig. S8, Fig. S9, Fig. S10, Fig. S11]
